# Supplementary material for: Bioinformatics and system biology approach to discover the common pathogenetic processes between COVID-19 and chronic hepatitis B
Source: PLoS One. 2025 May 23;20(5):e0323708. doi: 10.1371/journal.pone.0323708 (PMC12101853; doi:10.1371/journal.pone.0323708)
Supplement: S1 Table — (XLSX) [file pone.0323708.s001.xlsx]

## Sheet: GSE83148(P)
	logFC	P.Value
RBM42	1.56383	7.9e-33
GORASP1	1.22038	3.25e-32
AKT1	1.66423	1.74e-30
HDAC6	1.47092	3.74e-30
CTNND1 /// TMX2-CTNND1	1.12856	5.18e-29
MLF2	1.22594	5.71e-28
TRIM28	1.28984	3.75e-26
UQCRC1	1.13537	1.01e-25
ERAL1	1.15339	5.68e-25
FLOT2	1.02881	6.2e-25
ATP6V1G2-DDX39B /// DDX39B /// SNORD84	1.40448	1.87e-24
PEX19	1.39258	2.17e-24
RNF40	1.02919	2.29e-24
BANF1	1.5244	2.64e-24
RNF220	1.03547	4.61e-24
USB1	1.30344	3.36e-23
MIR4647 /// SLC35B2	1.15448	3.87e-23
DCTN1 /// SLC4A5	1.65113	1.19e-22
R3HDM4	1.42058	2.78e-22
USP21	1.09826	4.08e-21
ILK	1.14898	5.2e-21
ACTN4	1.303	7.08e-21
SIAH2	1.09424	1.45e-20
PTOV1	1.17401	5.25e-20
ROGDI	1.09443	5.57e-20
LRRC41	1.39656	1.05e-19
WBP11	1.11718	1.5e-19
IRF2	1.13361	1.83e-19
TMEM214	1.18392	3.5e-19
ALDH4A1	1.11237	6.63e-19
MMP15	1.00406	8.98e-19
ECM1	1.32143	1.04e-18
AP2M1	1.41047	1.08e-18
ARRB2	1.20789	1.82e-18
PLD3	1.76022	4.35e-18
BOK	1.18058	4.5e-18
TAPT1	-1.01213	4.69e-18
SLC9A3R1	1.0163	1.08e-17
KNCN	-1.23563	1.82e-17
CARM1	1.09564	2.03e-17
PPP2R1A	1.32582	2.39e-17
CENPT	1.21626	5.14e-17
ZNF580	1.03218	5.94e-17
IGFBP4	1.63223	6.2e-17
HGS	1.04937	7.9e-17
PFN1	1.21849	1.07e-16
LRRC25	1.50446	1.49e-16
ORAI1	1.19889	1.52e-16
FKBP1A /// LOC101929368	1.56182	1.7e-16
RHBDD2	1.08933	1.95e-16
CST3	1.21371	2.57e-16
RPRD2	1.03034	2.93e-16
SPTAN1	1.31913	3.94e-16
PTPN6	1.15465	4.61e-16
ACTB	1.03698	5.34e-16
MAP2K2	1.07824	6.27e-16
SSBP3	1.08414	7.04e-16
CRTC3	1.0243	8.36e-16
BLOC1S1	1.15237	9.57e-16
JUP	1.04243	1.07e-15
CHD8	1.02383	1.16e-15
LENG8	1.69097	1.6e-15
CHCHD10	1.09559	1.65e-15
OAF	1.21121	1.78e-15
POGK	1.28452	1.88e-15
PTPN18	-1.52378	1.94e-15
CAP1	1.09274	2.13e-15
AGPAT1	1.15643	3.48e-15
TNFAIP1	1.0413	3.66e-15
GRINA	1.23231	9.4e-15
TP53	1.33528	1.05e-14
FAM86B1 /// FAM86B2 /// FAM86C1 /// FAM86DP /// FAM86FP	1.13192	1.17e-14
LBX2-AS1	1.079	1.46e-14
LINC00663	-1.1375	1.58e-14
ATP6V0E2	1.10676	1.71e-14
GHDC	1.02993	1.78e-14
WBP2	1.63416	1.85e-14
C16orf58	1.25559	3.72e-14
ZFP36	1.04319	3.97e-14
SPATA20	1.14904	5.92e-14
PTPN9	1.15995	1.67e-13
CIDEB	1.15482	1.86e-13
PPM1M	1.09316	2.18e-13
C1QTNF5 /// MFRP	1.32385	2.22e-13
LOC100287497	1.53558	2.52e-13
PHYHIPL	1.08697	2.86e-13
CDK16	1.15194	2.97e-13
FLJ32255	1.24879	2.97e-13
C6orf136	1.26287	3.26e-13
SEPN1	1.20683	4.02e-13
MANEAL	1.29403	4.29e-13
SUOX	1.12551	4.45e-13
CKAP4	1.18271	5.57e-13
GPX3	1.57964	5.92e-13
PLTP	1.77973	7.44e-13
VIPR1	1.31383	8.03e-13
RGMB	1.26276	8.89e-13
CIT /// MIR1178	1.07489	9.63e-13
SH3BGRL3	1.53101	1.39e-12
ERI3	1.10157	1.48e-12
CS	1.12161	1.58e-12
PPP1R9B	1.15012	1.58e-12
IGSF8	1.02108	2.01e-12
STX5	1.14709	2.21e-12
PGRMC2	-1.0769	2.73e-12
DUSP5	1.139	3.32e-12
HEG1	1.02551	3.48e-12
FXYD5	1.457	3.78e-12
TMEM204	1.20439	4.09e-12
POR	1.20913	4.79e-12
SDAD1	1.01765	5.09e-12
MPZL1	1.0603	5.22e-12
FAHD1	-1.08678	5.28e-12
PARVG	1.39475	5.9e-12
SLFNL1	-1.02649	6.14e-12
GPSM3	1.00724	7.12e-12
KCTD1	1.03207	7.18e-12
KIAA0040	1.01763	9.67e-12
LOC153684	1.04502	1.63e-11
CTSD	1.1464	1.67e-11
IL2RG	1.32117	2.68e-11
STAT4	1.17587	2.94e-11
RHOG	1.05736	3.45e-11
YTHDF3	1.04298	3.73e-11
CSF1R	1.31379	3.8e-11
RNF123	1.00058	3.91e-11
TCIRG1	1.10555	4.04e-11
SLC6A12	1.01939	5.77e-11
LOC101928589 /// TMEM164	1.3004	7.04e-11
BRD4	1.14065	8.89e-11
METTL7B	1.26862	1.06e-10
C10orf54	1.14252	1.13e-10
TEAD2	1.02121	1.18e-10
ILF3-AS1	-1.01477	1.29e-10
MAFF	1.01759	1.43e-10
IL32	2.77519	1.8e-10
PMS2L2	1.04436	1.88e-10
LRP5	1.24703	1.92e-10
SLC24A3	1.02878	2.24e-10
GAS6	1.01693	2.32e-10
PMAIP1	1.21975	2.48e-10
NETO2	1.31645	2.57e-10
CFL1	1.36698	3.3e-10
CDC42EP1	1.16621	3.47e-10
ARSA	1.00821	4e-10
CPPED1	-1.10907	4.27e-10
FLJ30901 /// SCUBE1	-1.03655	4.69e-10
NEDD9	1.02346	5.6e-10
RAB11FIP4	1.00449	6.71e-10
MMD	1.39065	1.07e-09
INTS9	1.12245	1.23e-09
RGS2	1.15453	1.52e-09
TRAPPC1	1.09641	1.79e-09
HCLS1	1.35252	2.02e-09
SLC27A3	1.07791	2.06e-09
HCK	1.48704	2.26e-09
PHF12	1.3355	2.76e-09
ZEB1-AS1	1.09709	3.27e-09
GPD1L	1.04637	3.37e-09
ZNF527	1.04863	3.72e-09
S100A11P1 /// S100A11P1	1.32846	4.08e-09
ISLR	1.15651	4.3e-09
IL2RB	1.29605	4.75e-09
RCSD1	1.37419	5.49e-09
VSIG10L	1.2633	6.69e-09
PDE4B	1.5495	7.8e-09
FGD2	1.04674	7.89e-09
SECTM1	1.05287	8.26e-09
P2RY13	1.54752	9.15e-09
CLIP2	1.05265	9.87e-09
C1orf216	1.17779	1.29e-08
SETMAR	1.15601	1.37e-08
SPRY4	1.11265	1.5e-08
LY6E	1.14633	1.53e-08
TMEM173	1.03648	1.66e-08
SPRY1	1.0029	1.92e-08
CBFB	1.03107	2.12e-08
PARVB	1.14854	2.52e-08
PVRIG	1.40904	2.56e-08
SASH3	1.50105	2.75e-08
NPR2	1.09445	3.15e-08
HMGN4	1.07748	3.35e-08
GGA1	-1.17493	4.08e-08
ZNF275	1.03218	4.08e-08
SLC25A47	1.43761	4.1e-08
TIMP2	1.28164	4.33e-08
HS3ST3B1	-1.2651	4.4e-08
BASP1	1.00305	4.57e-08
RNF19B	1.13943	4.92e-08
TNIK	1.05988	4.95e-08
TPX2	1.57969	4.95e-08
LINC00969	-1.75765	5.19e-08
NOC2L	-1.25191	5.35e-08
B3GNT2	1.03449	5.59e-08
PPP1R18	1.04545	5.6e-08
LAIR2	1.33694	5.85e-08
MAB21L2	1.90627	7.15e-08
PRKCQ	1.15317	8.28e-08
VAMP2	1.0379	8.59e-08
MS4A1	1.26945	9e-08
ANKRD36BP2	1.30178	9.89e-08
MTSS1L	1.26115	1.02e-07
PLP2	1.45681	1.06e-07
EGFR	1.87929	1.06e-07
EMP3	1.12168	1.09e-07
TNFAIP3	1.31124	1.09e-07
S100A11	1.63007	1.1e-07
OLFML3	1.06834	1.36e-07
SIDT1	1.10314	1.44e-07
PTPRCAP	1.0653	1.45e-07
FAM57A	1.2009	1.48e-07
KLC2	1.01893	1.51e-07
RUNX3	1.18483	1.54e-07
PYHIN1	1.03938	1.69e-07
SLC38A10	-1.04285	1.75e-07
UCP2	1.05156	1.83e-07
EMB	1.23	1.83e-07
C1QC	1.14983	1.96e-07
BAP1	1.03762	2.14e-07
LCP1	1.03112	2.22e-07
FAM60A	1.30606	2.4e-07
HHLA3	1.10746	2.64e-07
CSGALNACT1	1.15632	2.68e-07
S1PR3	1.0997	2.87e-07
GRHL2	1.05119	2.96e-07
ERP27	1.03226	3e-07
CXCR4	1.23424	3.14e-07
SLC1A4	1.00359	3.22e-07
ABHD17C	1.06742	3.55e-07
FZD7	1.11817	3.61e-07
NCF1 /// NCF1B /// NCF1C	1.17046	3.99e-07
AMPD3	1.2334	4.08e-07
CECR1	1.55599	4.44e-07
CLIC3	1.09188	4.55e-07
FAM72A /// FAM72B /// FAM72C /// FAM72D	1.51267	4.75e-07
FXYD1	1.06433	5e-07
ZFPM2	1.62768	5.16e-07
RND3	1.08228	5.59e-07
FAM171B	1.01039	5.67e-07
RASSF2	1.20819	6.05e-07
FBXO32	1.09499	6.13e-07
ARHGAP9	1.32974	6.17e-07
JAZF1	1.543	6.36e-07
SAMD9	1.04864	7.26e-07
IL10RA	1.03061	7.49e-07
2024-03-03	1.01675	7.6e-07
PLAUR	1.09057	7.6e-07
TM6SF1	1.54521	8.44e-07
FGR	1.20643	8.93e-07
RP11-686D22.8	1.05549	9.46e-07
RGS5	-1.0638	9.52e-07
THEMIS	1.1744	9.59e-07
LINC00525	1.02516	9.67e-07
SGK1	1.09685	1.01e-06
TLR7	1.11191	1.01e-06
FH	-2.26765	1.08e-06
NUCB1	1.08326	1.16e-06
BMP2	1.07201	1.18e-06
CAPN2	1.5045	1.22e-06
TPBG	1.05447	1.24e-06
CACHD1	1.07265	1.31e-06
ITK	1.77474	1.32e-06
NOD2	1.10423	1.33e-06
BTBD19	1.00724	1.35e-06
ITGAL	1.31885	1.36e-06
OAS2	1.56868	1.37e-06
DBNDD2 /// SYS1 /// SYS1-DBNDD2	1.06554	1.4e-06
STK39	1.38363	1.51e-06
OR7E14P	1.06141	1.64e-06
EPB41L1	1.03098	1.69e-06
COX10-AS1	1.04669	1.69e-06
LOC102724788 /// PRODH	1.44003	1.79e-06
OXCT1	1.20112	1.86e-06
ZNF738	1.38976	1.95e-06
MZT1	1.04204	1.97e-06
IL12RB1	1.0519	2.07e-06
TMPO	1.05034	2.16e-06
DDB2	1.19071	2.26e-06
EGR2	1.53593	2.39e-06
MBOAT1	1.11633	2.56e-06
BRD2	1.00182	2.58e-06
RAB38	1.02565	2.62e-06
TSKU	1.13666	2.72e-06
GNG12	-1.13236	2.75e-06
H2AFY2	1.08461	2.83e-06
AURKA	1.25113	2.84e-06
LPAR5	1.03236	2.87e-06
ICAM1	1.13474	2.87e-06
OAS3	1.24304	2.94e-06
LINC00657	-1.14832	3.01e-06
PLA1A	1.01605	3.12e-06
PBLD	-1.69182	3.14e-06
SAMD9L	1.45329	3.2e-06
ZDHHC13	1.11692	3.37e-06
CDKN1A	1.37106	3.37e-06
LBH	1.33156	3.46e-06
ITGA4	1.07875	3.53e-06
CCNE2	1.56629	3.56e-06
HPR	-1.37365	3.7e-06
CD2	1.73893	3.85e-06
NR2F2-AS1	1.00352	3.99e-06
RAB31	1.11173	4.32e-06
NCAM2	-1.27846	4.34e-06
NEDD4L	1.04446	4.83e-06
C9orf16	1.02732	4.87e-06
RFX5	1.01744	4.96e-06
BCL11B	1.31575	5e-06
MCAM	1.09974	5.02e-06
ARRDC3	-1.12617	5.07e-06
SULT1E1	-1.47155	5.13e-06
PTPN22	1.43994	5.2e-06
NKG7	1.22837	5.41e-06
CCR7	1.00171	5.48e-06
SLFN11	1.15937	5.52e-06
MTHFD2	1.83302	5.53e-06
GABBR1 /// UBD	3.41118	5.58e-06
SIRPG	1.26674	6.24e-06
MSN	1.13555	6.64e-06
MORC4	1.17935	6.67e-06
TRBC1	1.78855	6.87e-06
BCL2A1	1.59676	6.89e-06
MYL9	1.06014	7.73e-06
IGHG1 /// IGHG2 /// IGHM /// IGHV4-31 /// MIR8071-1 /// MIR8071-2	2.85721	7.95e-06
BRCC3	-1.45853	8.07e-06
TYMS	1.52631	9.12e-06
STAMBPL1	1.14176	9.21e-06
PRKCB	1.19627	9.35e-06
CD69	1.59078	9.49e-06
NCKAP1L	1.18513	9.52e-06
LOC100134822	-1.17622	1.04e-05
CD27	1.39999	1.05e-05
GPR18	1.51775	1.06e-05
CST7	1.18433	1.11e-05
C5orf24	-1.2937	1.13e-05
LOC101927263	1.04606	1.13e-05
PTTG1	1.37487	1.14e-05
SIK1	1.96347	1.21e-05
C5AR1	1.15623	1.26e-05
RP5-1092A3.4	-1.08392	1.27e-05
CCL5	1.73199	1.31e-05
P2RY14	1.08546	1.37e-05
TOX	1.69891	1.37e-05
HLA-DMA	1.47271	1.41e-05
LONRF2	1.61978	1.41e-05
ENPP2	1.60542	1.42e-05
P4HA1	1.46291	1.46e-05
IGLL3P	1.751	1.48e-05
MYBL1	1.07265	1.49e-05
KLRB1	1.16586	1.49e-05
CXCL9	2.96205	1.5e-05
ASPHD2	1.13294	1.65e-05
TNFAIP8	1.44438	1.7e-05
LOC100506098	1.11403	1.74e-05
DTL	2.00134	1.74e-05
CD8A	1.86662	1.77e-05
IGLC1	2.31934	1.89e-05
PTPRH	1.00067	1.93e-05
TNFRSF21	1.27029	1.93e-05
IGLV1-44	2.11048	1.95e-05
INMT	1.16044	2.05e-05
ARMCX1	1.02398	2.06e-05
TRAT1	1.10158	2.15e-05
MYOM1	1.57237	2.26e-05
CENPE	1.06181	2.27e-05
FAM26F	1.17079	2.36e-05
COL6A2	1.46391	2.37e-05
MX2	1.22965	2.41e-05
NEK2	1.27619	2.41e-05
SLFN12	1.33904	2.48e-05
GPR124	1.07642	2.49e-05
SEMA4D	1.19301	2.61e-05
TRIM22	1.36099	2.62e-05
TRAC	1.42838	2.71e-05
CSF2RB	1.39704	2.73e-05
HLA-DMB	1.15615	2.74e-05
HOMER2	-1.18457	2.76e-05
LY86	1.05506	2.83e-05
SERPINE2	1.42891	3.03e-05
TCF19	1.06129	3.38e-05
CXCL10	2.82486	3.55e-05
FAIM3	1.10191	3.56e-05
C1QB	1.00349	3.75e-05
XCL1 /// XCL2	1.28625	3.8e-05
LEPR	1.43611	3.82e-05
SPATA18	1.48094	3.9e-05
SMIM3	1.03915	3.94e-05
CD53	1.05398	4.1e-05
LTBP2	1.05574	4.31e-05
ENPP7	1.12327	4.31e-05
DOCK11	1.18359	4.43e-05
APCDD1	1.79025	4.48e-05
LOC100130872 /// SPON2	1.03186	4.64e-05
DDX26B	1.03649	4.73e-05
ADAMTSL2	1.04288	4.73e-05
ANK2	1.23148	4.85e-05
TRIM69	1.22508	5.11e-05
TIMP1	1.04651	5.37e-05
FCER1G	1.09879	5.41e-05
GPR65	1.17179	5.59e-05
LOC158402	1.01416	5.64e-05
NUSAP1	1.69291	5.75e-05
MID1IP1	1.12309	6.17e-05
GPBP1L1	-1.04542	6.52e-05
DKK3	1.68479	7.14e-05
GPR171	1.18737	7.15e-05
NFAT5	1.31091	7.91e-05
CCL4	1.37587	8.33e-05
IGKV1-37 /// IGKV1-37 /// IGKV1D-37 /// IGKV1D-37	1.68396	8.5e-05
RASSF3	1.3227	8.7e-05
RDH12	1.31991	8.73e-05
FMNL2	1.01251	9.42e-05
JUN	1.18802	9.46e-05
MICB	1.25652	9.87e-05
ARHGEF3	1.01993	0.000100542
HS3ST2	1.10063	0.000103171
GPR160	1.10026	0.000109268
SEL1L3	1.30568	0.000110431
TFEC	1.51313	0.000111873
GZMH	1.05783	0.000111874
LPAR1	1.10296	0.00011364
HPSE	1.39128	0.00011428
GZMA	1.47225	0.000114894
SGOL2	1.11057	0.000116502
TMEM243	1.00644	0.000118251
CD300LF	1.15156	0.000122117
HLA-DPB1	1.01028	0.000122468
IGKV1OR2-108 /// IGKV1OR2-108	1.71432	0.000124349
RASGRP1	1.55819	0.000127914
SH2D1A	1.08977	0.00012954
TMEM154	1.82266	0.000133146
CDK1	1.67927	0.00013776
CCR2	1.40031	0.000143617
DNAJC7	1.35783	0.000146447
AC128677.4 /// CH17-132F21.1 /// IGKV1OR-1 /// IGKV1OR-1 /// IGKV1OR10-1 /// IGKV1OR10-1 /// IGKV1OR2-2	1.1823	0.000150344
NAP1L3	1.11092	0.000163364
FUT4	1.01862	0.000168728
CD48	1.16927	0.0001703
CD38	1.02904	0.000173782
BCHE	-1.05105	0.000178347
RRM2	2.19539	0.000178448
TNFSF13B	1.19625	0.000183111
LAMP3	1.53593	0.000189212
STK17B	1.04382	0.00019627
CD52	1.3601	0.00020397
LOC100996782 /// MED18	-1.40492	0.000205974
BACE2	1.05786	0.000210025
GBP4	1.01129	0.000210556
GZMK	1.38369	0.000210854
IFI30 /// PIK3R2	1.01901	0.000211066
RGS4	1.69315	0.000213626
EFEMP1	2.29047	0.000218994
HLA-DPA1	1.07024	0.000232549
PITHD1	-1.00187	0.000235877
TSIX	1.12845	0.000249619
GABRE /// MIR224 /// MIR452	1.28414	0.000262482
EVI2A	1.25424	0.000271119
E2F7	1.00552	0.000273866
PRTFDC1	1.09483	0.000274192
CRIP1	1.17979	0.000283698
CISH	1.28348	0.000295761
BC034319 /// RP11-11N9.4	1.07348	0.00029743
MIR155 /// MIR155HG	1.63047	0.000297786
HLA-DPB2	1.01686	0.000305972
APOBEC3G	1.13976	0.000309338
CDKN2C	1.19966	0.000321105
GPR34	1.07231	0.000321188
CCL8	1.63466	0.000321985
MFAP4	1.15191	0.000331824
LOC101929910 /// LOC613037 /// NPIPA5 /// NPIPB3 /// NPIPB4 /// NPIPB5	-1.80235	0.0003452
LINC00152 /// LOC101930489 /// MIR4435-1HG	1.3335	0.000346042
RAD51AP1	1.26442	0.000352154
KIAA0101	1.46908	0.000375993
IGKV1-17 /// IGKV1-17	1.93331	0.000377925
EMR2	1.06172	0.000379073
CKAP2 /// IGLC1 /// IGLJ2 /// IGLJ2 /// IGLJ3 /// IGLJ3 /// IGLJ3 /// IGLV1-44 /// IGLV2-14 /// IGLV@	1.21941	0.00039442
DOCK8	1.20601	0.000398748
PDGFA	1.20688	0.000401985
EIF5 /// SNORA28	1.08771	0.000403177
CHST4	1.58079	0.000404781
MTCL1	1.09402	0.000412543
ZWINT	1.69798	0.000414086
NCAPG	1.21194	0.000420426
CCL21	1.81366	0.000424534
GLIS2	1.05831	0.000426786
BHLHE41	1.04407	0.000439942
SPINT1	1.04775	0.000444797
TMEM100	1.22668	0.000492124
AP000253.1	-1.02221	0.000498352
MCM10	1.05962	0.0005196
IGKC /// IGKV2-28 /// IGKV2-28 /// IGKV2D-28 /// IGKV2D-28	1.72196	0.000528786
CD3D	1.11788	0.000549618
IGLL5	1.27135	0.000552702
RCAN2	1.48989	0.000564286
PHLDA1	1.79227	0.000569557
PLEK2	1.51624	0.000588531
PFKP	1.04813	0.000606618
CORO1A	1.14175	0.000634085
CXCL8	2.06891	0.000644567
ADAMDEC1	1.56696	0.000671207
FOS	1.25582	0.00067128
FABP5	1.79623	0.000683943
SELL	1.04998	0.000697508
PTGDS	1.13244	0.000731529
IGLJ3	1.30812	0.000733482
RGCC	1.3805	0.00075563
ITM2A	1.54168	0.000785981
GUSBP11	1.03351	0.000820789
EOMES	1.00149	0.000842306
C5orf27	-2.26682	0.000848516
PDGFD	1.36862	0.000888727
HCP5	1.07936	0.000892291
IGK /// IGKC	1.38737	0.000910867
ATXN7L3B	1.15677	0.000933323
RP1-93H18.6	1.05999	0.000933644
PPAPDC1A	1.07512	0.000940891
SOX9	1.87974	0.000980975
MROH2A	-2.10493	0.00101276
MYOF	1.00274	0.00106555
APOBEC3B	1.22835	0.00106851
KDELR3	1.31115	0.00106965
CLDN10	1.66635	0.00110038
COL3A1	1.16638	0.00111254
BUB1B	1.25107	0.00112769
TACC1	1.08966	0.00115882
UHRF1	1.36224	0.00121449
CRTAM	1.08562	0.00122554
AC004951.6 /// AX747182	-1.10038	0.00122938
KIF20A	1.23076	0.00124956
FZD6	1.05873	0.00126154
FCGR1A /// FCGR1B /// FCGR1C	1.38553	0.00131719
NR1D2	-1.08258	0.00136203
HMMR	1.29808	0.00137954
MGP	1.66492	0.00140834
IGLC1 /// IGLJ3 /// IGLV2-14 /// IGLV@	1.28972	0.00143982
CCL19	2.05395	0.00146361
SMOC2	1.4939	0.00148809
CCNB2	1.08945	0.00150402
CH25H	1.20658	0.00153035
FAM150B	1.33569	0.00165301
ITGB2	1.00124	0.00167888
ALDH6A1	-1.28795	0.00173376
SLC38A1	1.08584	0.00176525
ELOVL7	1.41328	0.00178212
CDKN3	1.33333	0.00183466
ANKRD22	1.49696	0.00185435
MCM6	1.10698	0.00186163
DLGAP5	1.13798	0.00189429
TTK	1.13797	0.0019329
C12orf75	1.45166	0.00197362
IGH /// IGHA1 /// IGHA2	1.61155	0.00198483
FBLN5	1.19107	0.00204804
LXN	1.35583	0.00223526
MDN1	-1.11112	0.00225723
C15orf48	1.56603	0.00240001
KCNJ16	1.45198	0.00240334
FAM169A	1.13569	0.00249075
DCDC2	1.83901	0.00253413
CKS2	1.04668	0.00266962
NAV2	-1.04288	0.00287981
GPR88	-1.79941	0.00293403
ZIC1	1.14704	0.00304792
H19 /// MIR675	1.76937	0.0031137
HLA-DQA1 /// HLA-DQA2 /// LOC100509457	1.2455	0.00312545
AIM2	1.04209	0.0031377
COL1A2	1.25034	0.00314351
XPNPEP2	1.95577	0.00315725
IGLJ3 /// IGLV3-19 /// IGLV3-19	1.30636	0.00316986
CXCL6	2.05102	0.00319386
LOC101926960	-1.14054	0.00330999
PRC1	1.17648	0.00346821
GEM	1.24119	0.00354721
CMPK2	1.00604	0.00355013
CDC7	1.00291	0.00355016
SLC12A2	1.00949	0.00378862
CCL20	1.81397	0.00385178
GATC	-1.04994	0.00388771
CENPU	1.45933	0.00390043
TSPAN13	-1.19495	0.00392367
C1orf106	1.01576	0.00399078
PBK	1.54246	0.00416847
ARNTL	1.01247	0.00424027
GINS1	1.16688	0.00425911
CKAP2 /// DKFZp667J0810 /// IGLC1 /// IGLJ2 /// IGLJ2 /// IGLJ3 /// IGLJ3 /// IGLJ3 /// IGLV1-36 /// IGLV1-36 /// IGLV1-44 /// IGLV1-50 /// IGLV1-50 /// IGLV@	1.48726	0.00436887
CLIC6	1.44024	0.0044617
NPNT	1.11236	0.00454315
CP	-1.11257	0.00472464
FCGR1B	1.46568	0.00479427
COL15A1	1.11456	0.0048693
FOXQ1	1.08739	0.00501782
RNF125	-1.27189	0.00503828
ID4	1.65669	0.00532761
E2F8	1.0473	0.00540756
AEBP1	1.12089	0.00552805
LUM	1.47786	0.00554012
CHST9	1.28836	0.00566342
abParts /// IGKC /// IGKV4-1 /// IGKV4-1	1.22523	0.00570303
EPDR1	1.00498	0.00576479
TOP2A	1.15231	0.00586406
CENPK	1.09021	0.00589046
FABP4	1.39584	0.00595018
NCEH1	1.16128	0.00602362
C7	1.02244	0.0061953
PLA2G2A	1.6512	0.00655727
POLR1E	-1.00795	0.00670338
ABCB11	-1.0114	0.00680604
IGH /// IGHA1 /// IGHA2 /// IGHD /// IGHG1 /// IGHG3 /// IGHG4 /// IGHM /// IGHV3-23 /// IGHV4-31	1.31633	0.00682386
ASPM	1.26862	0.00690922
BICC1	1.52917	0.00730324
CCL18	1.03445	0.00738874
EPCAM	2.07704	0.00742392
LY75	1.03434	0.00744347
ENPP5	1.00872	0.00797126
CTAGE5 /// MIA2	-1.16089	0.0082542
CD72	1.01814	0.00835428
EPHA3	1.302	0.00840661
FAM3B	1.54144	0.00848951
IGHM	1.04366	0.00856235
CNTN3	-1.11384	0.00881629
THBS2	1.23173	0.00938886
STMN2	1.13229	0.00976391
NPW	1.1818	0.00983156
CRYAB	1.03112	0.0105843
CCL2	1.07215	0.010623
FNDC1	1.05228	0.0128044
CXCL11	1.48855	0.0143315
MMP7	1.07905	0.0150787
KCNN2	-1.48503	0.0155806
SLC38A4	-1.20383	0.0164096
FADS1 /// MIR1908	-1.21974	0.0173574
GPNMB	1.17306	0.0177989
EGR1	1.06013	0.0185457
FCAMR	1.1013	0.020616
GNMT	-1.00565	0.0248988
SCD5	1.15874	0.0278639
GPC3	1.52421	0.030103
CLGN	1.10803	0.0369466
AKR1B10	2.10601	0.0388706
CD24	1.20664	0.0494099
