# Supplementary material for: Bioinformatics and system biology approach to discover the common pathogenetic processes between COVID-19 and chronic hepatitis B
Source: PLoS One. 2025 May 23;20(5):e0323708. doi: 10.1371/journal.pone.0323708 (PMC12101853; doi:10.1371/journal.pone.0323708)
Supplement: S2 Table — (XLSX) [file pone.0323708.s002.xlsx]

## Sheet: GSE196822
id	log2(fc)	PValue
ENSG00000168903	11.5718	1.15119e-29
ENSG00000087116	8.1778	1.42159e-19
ENSG00000101425	4.3332	6.51526e-16
ENSG00000005381	4.5891	6.10275e-14
ENSG00000234851	-2.801	7.2777e-14
ENSG00000206047	4.8174	1.50434e-13
ENSG00000100985	3.1722	1.52289e-13
ENSG00000118113	4.191	3.68087e-13
ENSG00000102837	4.7944	3.76117e-13
ENSG00000086548	4.684	3.94424e-13
ENSG00000152463	6.8918	4.11607e-13
ENSG00000089169	3.536	4.25896e-13
ENSG00000146122	5.7364	4.9541e-13
ENSG00000012223	3.9916	5.20555e-13
ENSG00000204936	5.1252	1.54068e-12
ENSG00000148346	3.5546	5.41574e-12
ENSG00000242071	-2.2923	7.18838e-12
ENSG00000218175	-4.0661	7.50713e-12
ENSG00000124469	3.6608	1.00871e-11
ENSG00000197561	5.3898	1.0214e-11
ENSG00000118520	3.9027	1.35509e-11
ENSG00000240247	5.3623	1.53823e-11
ENSG00000105501	1.7858	2.00205e-11
ENSG00000218426	-2.8193	2.1088e-11
ENSG00000242299	-3.7698	2.1966e-11
ENSG00000100448	5.1782	2.95961e-11
ENSG00000213178	-3.9834	3.00658e-11
ENSG00000227615	-3.0314	3.247e-11
ENSG00000196415	5.8442	3.80024e-11
ENSG00000270972	4.4035	4.39654e-11
ENSG00000164821	5.1327	5.19967e-11
ENSG00000179869	4.3061	9.78303e-11
ENSG00000134827	2.5495	1.43318e-10
ENSG00000257017	3.2889	1.46602e-10
ENSG00000115590	3.484	1.50209e-10
ENSG00000112053	1.9016	1.7283e-10
ENSG00000172232	5.1597	1.78796e-10
ENSG00000185339	2.7456	3.22889e-10
ENSG00000213621	-3.6874	3.38376e-10
ENSG00000241741	-4.7504	4.06227e-10
ENSG00000167434	2.2685	4.67386e-10
ENSG00000183160	3.1543	7.18982e-10
ENSG00000189221	6.6074	7.21728e-10
ENSG00000106070	2.6025	9.96212e-10
ENSG00000135636	1.8158	1.07471e-09
ENSG00000008438	2.8368	1.19867e-09
ENSG00000163958	3.9308	1.29656e-09
ENSG00000102057	2.0328	1.35793e-09
ENSG00000232573	-2.8326	1.51935e-09
ENSG00000169902	2.7404	1.56397e-09
ENSG00000079385	1.6313	2.45756e-09
ENSG00000169174	9.2956	2.58793e-09
ENSG00000160883	1.796	3.52029e-09
ENSG00000103313	1.0736	3.78122e-09
ENSG00000186205	1.3469	3.84893e-09
ENSG00000135424	3.4662	4.349e-09
ENSG00000012779	1.3173	5.56954e-09
ENSG00000115594	1.9367	5.6216e-09
ENSG00000213373	2.5254	5.91263e-09
ENSG00000183019	2.3137	6.62271e-09
ENSG00000169896	1.2401	6.71505e-09
ENSG00000204389	1.7233	7.04767e-09
ENSG00000204388	1.6789	7.85463e-09
ENSG00000117298	1.3363	8.91927e-09
ENSG00000133063	4.3354	9.01699e-09
ENSG00000186431	1.4076	9.09709e-09
ENSG00000283029	9.4723	9.24499e-09
ENSG00000168916	2.7932	9.88204e-09
ENSG00000159339	1.7223	9.91216e-09
ENSG00000178464	-3.3882	1.16456e-08
ENSG00000137767	1.0002	1.38338e-08
ENSG00000180509	2.0083	1.40484e-08
ENSG00000196547	1.2757	1.51192e-08
ENSG00000197208	1.3435	1.51301e-08
ENSG00000139572	2.5888	1.5422e-08
ENSG00000104918	3.5623	1.58629e-08
ENSG00000152766	2.5103	1.6273e-08
ENSG00000214223	-4.4853	1.66529e-08
ENSG00000196358	1.5787	1.77719e-08
ENSG00000109906	2.5976	1.82562e-08
ENSG00000111261	1.4438	2.06134e-08
ENSG00000179593	4.4473	2.2824e-08
ENSG00000110203	2.5223	2.3271e-08
ENSG00000250687	1.6542	2.54219e-08
ENSG00000116991	1.6828	2.8837e-08
ENSG00000123689	2.569	2.9537e-08
ENSG00000142089	2.0014	3.0516e-08
ENSG00000249138	2.7142	3.41565e-08
ENSG00000236552	-2.169	3.67602e-08
ENSG00000136149	-5.6854	3.92802e-08
ENSG00000272211	2.0866	4.00442e-08
ENSG00000203999	2.3868	4.3703e-08
ENSG00000079393	4.4633	4.92525e-08
ENSG00000228929	-4.7645	5.03815e-08
ENSG00000059804	1.1541	5.43933e-08
ENSG00000122641	3.9762	6.04989e-08
ENSG00000276289	4.0563	6.07924e-08
ENSG00000151948	1.1102	6.43961e-08
ENSG00000173110	1.416	6.58837e-08
ENSG00000139239	-2.579	8.1872e-08
ENSG00000108387	2.7612	9.15848e-08
ENSG00000250182	-3.5911	9.408e-08
ENSG00000177628	1.2114	1.01969e-07
ENSG00000187116	1.389	1.03561e-07
ENSG00000237927	2.845	1.04875e-07
ENSG00000149516	3.4466	1.06711e-07
ENSG00000070371	1.8144	1.0774e-07
ENSG00000142657	1.4115	1.17486e-07
ENSG00000168062	2.9146	1.24449e-07
ENSG00000136026	1.2812	1.27219e-07
ENSG00000134686	1.6634	1.29089e-07
ENSG00000108405	1.2104	1.33648e-07
ENSG00000213903	1.2807	1.37408e-07
ENSG00000197063	1.1757	1.43327e-07
ENSG00000162551	1.7976	1.564e-07
ENSG00000155659	2.9352	1.6098e-07
ENSG00000281162	1.9281	1.62764e-07
ENSG00000227081	-3.9157	1.75926e-07
ENSG00000254470	1.4448	1.772e-07
ENSG00000074410	4.3836	1.94416e-07
ENSG00000249353	-2.6652	1.94919e-07
ENSG00000102010	1.7376	1.99271e-07
ENSG00000274180	1.1371	1.99443e-07
ENSG00000134463	2.5427	2.1291e-07
ENSG00000226360	-2.9101	2.19303e-07
ENSG00000236334	-2.0095	2.25223e-07
ENSG00000250138	1.614	2.39158e-07
ENSG00000182885	1.5182	2.42755e-07
ENSG00000065618	3.4529	2.64443e-07
ENSG00000188897	1.6955	2.65987e-07
ENSG00000237506	-4.852	2.85188e-07
ENSG00000122025	2.5045	2.98692e-07
ENSG00000235605	-4.41	3.09273e-07
ENSG00000258527	4.4285	3.14012e-07
ENSG00000142405	1.0925	3.21094e-07
ENSG00000171236	1.5184	3.25161e-07
ENSG00000171291	-1.8912	3.29757e-07
ENSG00000105352	1.3735	3.37032e-07
ENSG00000167680	2.3959	3.46068e-07
ENSG00000091106	1.065	3.56346e-07
ENSG00000231123	2.6595	3.75027e-07
ENSG00000119862	1.0795	3.77105e-07
ENSG00000103196	1.2078	3.84056e-07
ENSG00000018280	1.4219	3.85761e-07
ENSG00000248477	1.391	3.90135e-07
ENSG00000156414	1.6486	3.90991e-07
ENSG00000196189	1.3217	3.92991e-07
ENSG00000230207	-3.4385	4.12926e-07
ENSG00000139832	1.4202	4.22836e-07
ENSG00000279821	1.5412	4.55395e-07
ENSG00000167676	1.7767	4.61544e-07
ENSG00000151062	-1.4601	4.68549e-07
ENSG00000185909	1.8141	4.72509e-07
ENSG00000158006	-1.2394	4.80171e-07
ENSG00000140044	1.4261	4.88703e-07
ENSG00000170439	4.3077	5.3883e-07
ENSG00000224631	-2.8591	5.51135e-07
ENSG00000030582	1.8633	5.62913e-07
ENSG00000272196	3.262	5.63037e-07
ENSG00000282988	1.5493	5.71131e-07
ENSG00000158406	1.217	5.74691e-07
ENSG00000220749	-5.8611	5.74737e-07
ENSG00000114268	1.1451	5.88407e-07
ENSG00000145491	1.3432	6.29291e-07
ENSG00000177575	1.8055	6.87574e-07
ENSG00000185201	1.4084	7.04619e-07
ENSG00000205890	1.9727	7.19209e-07
ENSG00000183696	1.3379	7.27048e-07
ENSG00000139890	1.2148	7.27491e-07
ENSG00000163220	1.3606	7.31401e-07
ENSG00000146094	1.0722	7.38212e-07
ENSG00000172771	1.4947	7.62187e-07
ENSG00000146021	-1.9291	7.81487e-07
ENSG00000142185	1.3788	7.83075e-07
ENSG00000186583	2.7547	7.91098e-07
ENSG00000255328	2.1812	8.27606e-07
ENSG00000008130	1.0273	8.55475e-07
ENSG00000158825	1.4851	8.96596e-07
ENSG00000163993	2.5935	8.9692e-07
ENSG00000239839	4.3822	8.99154e-07
ENSG00000204577	1.0817	9.05444e-07
ENSG00000100504	1.1355	9.09959e-07
ENSG00000279496	1.4145	9.18571e-07
ENSG00000132965	1.1469	9.25849e-07
ENSG00000117834	2.9971	9.3875e-07
ENSG00000225399	2.3443	9.40091e-07
ENSG00000211710	-2.5913	9.5257e-07
ENSG00000116717	1.7757	9.62654e-07
ENSG00000123405	1.274	1.0377e-06
ENSG00000151726	1.1262	1.06912e-06
ENSG00000115607	1.7733	1.07335e-06
ENSG00000163221	1.7793	1.11537e-06
ENSG00000233030	2.1611	1.1161e-06
ENSG00000124588	1.0363	1.13282e-06
ENSG00000267078	2.0023	1.169e-06
ENSG00000138772	1.8355	1.20683e-06
ENSG00000145736	1.2174	1.21659e-06
ENSG00000213347	1.0659	1.23385e-06
ENSG00000175274	1.2263	1.23478e-06
ENSG00000283041	-1.6525	1.36384e-06
ENSG00000129538	2.7745	1.38594e-06
ENSG00000197249	1.0918	1.39254e-06
ENSG00000224940	4.6059	1.40953e-06
ENSG00000180316	1.7685	1.42449e-06
ENSG00000164047	2.3021	1.46223e-06
ENSG00000204634	1.1178	1.47811e-06
ENSG00000007237	1.071	1.63316e-06
ENSG00000008516	1.4282	1.64406e-06
ENSG00000158089	1.5565	1.65539e-06
ENSG00000279865	-4.166	1.73961e-06
ENSG00000141526	1.5325	1.77209e-06
ENSG00000265666	1.4133	1.82983e-06
ENSG00000272669	1.6794	1.85226e-06
ENSG00000278239	2.2844	1.86688e-06
ENSG00000187695	1.6914	1.87579e-06
ENSG00000214688	1.2923	1.88072e-06
ENSG00000137312	1.269	1.92042e-06
ENSG00000244701	-2.1975	1.95172e-06
ENSG00000096060	1.8147	2.02612e-06
ENSG00000152253	2.1298	2.02614e-06
ENSG00000082014	1.577	2.05179e-06
ENSG00000135378	1.0031	2.06016e-06
ENSG00000132589	1.2593	2.06983e-06
ENSG00000275832	2.7113	2.13923e-06
ENSG00000183762	1.1445	2.32013e-06
ENSG00000122642	1.4289	2.35954e-06
ENSG00000203710	1.1478	2.40298e-06
ENSG00000123146	1.3029	2.40344e-06
ENSG00000237781	2.4742	2.42935e-06
ENSG00000134571	1.7002	2.47025e-06
ENSG00000096006	2.53	2.48099e-06
ENSG00000272636	3.1723	2.52274e-06
ENSG00000135114	1.7262	2.63147e-06
ENSG00000198736	1.2659	2.6414e-06
ENSG00000197324	1.046	2.64469e-06
ENSG00000120306	1.3768	2.66062e-06
ENSG00000115604	2.1592	2.67583e-06
ENSG00000149131	2.5828	2.86024e-06
ENSG00000112299	1.9215	2.86748e-06
ENSG00000157322	1.7246	2.88068e-06
ENSG00000133742	3.8152	2.88309e-06
ENSG00000173421	1.7945	2.88385e-06
ENSG00000244482	1.1418	3.02698e-06
ENSG00000122085	-1.2389	3.1129e-06
ENSG00000119535	1.0778	3.12759e-06
ENSG00000170525	1.0197	3.22139e-06
ENSG00000165801	1.137	3.33495e-06
ENSG00000150337	1.534	3.42877e-06
ENSG00000163083	2.1959	3.46158e-06
ENSG00000124107	2.0629	3.47222e-06
ENSG00000163492	-3.1859	3.51587e-06
ENSG00000160410	1.6299	3.52442e-06
ENSG00000198756	-2.5105	3.6949e-06
ENSG00000117984	1.6741	3.88807e-06
ENSG00000099860	1.0003	3.91707e-06
ENSG00000147576	-1.5627	3.94057e-06
ENSG00000188313	1.3343	3.97402e-06
ENSG00000182175	3.5821	3.98477e-06
ENSG00000079215	2.2447	4.34506e-06
ENSG00000090376	1.5026	4.38218e-06
ENSG00000184730	1.2917	4.45176e-06
ENSG00000148450	1.3408	4.52834e-06
ENSG00000186417	4.264	4.58207e-06
ENSG00000100365	1.2067	4.60802e-06
ENSG00000273802	1.3352	4.68222e-06
ENSG00000182487	1.1678	4.74926e-06
ENSG00000005961	2.112	4.76518e-06
ENSG00000204791	4.9944	4.82458e-06
ENSG00000163661	1.9198	4.87809e-06
ENSG00000211934	2.7614	5.00812e-06
ENSG00000137462	1.0231	5.06764e-06
ENSG00000243517	-6.5626	5.08668e-06
ENSG00000272941	1.179	5.10942e-06
ENSG00000235568	1.1654	5.14508e-06
ENSG00000166278	2.2745	5.20509e-06
ENSG00000258227	1.4305	5.47719e-06
ENSG00000248099	2.0621	5.59547e-06
ENSG00000146859	1.1325	5.64242e-06
ENSG00000120129	1.2863	5.65479e-06
ENSG00000188305	1.8037	5.75876e-06
ENSG00000213442	-1.8263	5.80366e-06
ENSG00000136689	1.0736	5.94409e-06
ENSG00000163754	1.0797	6.32014e-06
ENSG00000135404	1.0668	6.36085e-06
ENSG00000064270	2.2128	6.42291e-06
ENSG00000255557	1.9899	6.49556e-06
ENSG00000168795	-1.6349	6.7326e-06
ENSG00000158373	1.1248	6.76434e-06
ENSG00000181751	2.0235	6.85592e-06
ENSG00000158517	1.3026	6.95363e-06
ENSG00000235033	5.7033	7.04132e-06
ENSG00000260361	1.1639	7.12981e-06
ENSG00000244617	1.4899	7.14151e-06
ENSG00000234742	-4.1035	7.19663e-06
ENSG00000166523	1.1396	7.48847e-06
ENSG00000142046	1.3851	7.71139e-06
ENSG00000214389	-4.1503	7.77651e-06
ENSG00000150045	-2.3219	8.01055e-06
ENSG00000226091	1.009	8.24305e-06
ENSG00000204421	5.1525	8.27623e-06
ENSG00000174175	1.4744	8.29197e-06
ENSG00000163710	2.2068	8.39944e-06
ENSG00000184613	-2.2962	8.60199e-06
ENSG00000120885	1.506	8.87753e-06
ENSG00000129467	1.0506	8.96216e-06
ENSG00000159189	3.0753	9.15254e-06
ENSG00000271964	-2.4753	9.24697e-06
ENSG00000204044	1.7162	9.25743e-06
ENSG00000184557	1.0668	9.44026e-06
ENSG00000131089	-1.5161	9.66274e-06
ENSG00000169994	1.7521	9.77224e-06
ENSG00000159496	1.3924	9.80545e-06
ENSG00000136383	1.3229	9.8628e-06
ENSG00000125510	1.5085	9.86709e-06
ENSG00000267322	-1.7757	9.95507e-06
ENSG00000137460	1.6254	1.01667e-05
ENSG00000137801	1.6774	1.02052e-05
ENSG00000187554	1.0929	1.0263e-05
ENSG00000241549	-2.441	1.03952e-05
ENSG00000214456	1.5632	1.04768e-05
ENSG00000084070	1.0606	1.05282e-05
ENSG00000226660	-2.0987	1.09004e-05
ENSG00000105355	1.145	1.14997e-05
ENSG00000254288	2.0865	1.1618e-05
ENSG00000134243	1.0432	1.17286e-05
ENSG00000229417	-2.7008	1.18619e-05
ENSG00000169397	2.2831	1.20354e-05
ENSG00000111796	-2.5307	1.20803e-05
ENSG00000159840	1.3217	1.22393e-05
ENSG00000119915	3.0689	1.22572e-05
ENSG00000245849	-1.2555	1.31571e-05
ENSG00000167210	1.3307	1.33892e-05
ENSG00000105707	3.8889	1.35756e-05
ENSG00000116260	1.2549	1.35778e-05
ENSG00000127152	-1.996	1.36684e-05
ENSG00000050426	-1.0035	1.39915e-05
ENSG00000236439	-5.238	1.41232e-05
ENSG00000135083	1.1488	1.43319e-05
ENSG00000130513	2.0513	1.45057e-05
ENSG00000137076	1.0312	1.45633e-05
ENSG00000236565	-5.1423	1.46685e-05
ENSG00000100284	1.0754	1.4682e-05
ENSG00000265531	1.954	1.4744e-05
ENSG00000233750	1.3502	1.48207e-05
ENSG00000180549	1.6141	1.48936e-05
ENSG00000173369	2.5584	1.49102e-05
ENSG00000242550	3.1889	1.5705e-05
ENSG00000213722	1.3662	1.60012e-05
ENSG00000006757	-1.374	1.61364e-05
ENSG00000172426	1.2071	1.61428e-05
ENSG00000170801	4.0124	1.61499e-05
ENSG00000169385	1.5234	1.63631e-05
ENSG00000170909	1.3243	1.65423e-05
ENSG00000270012	-1.4338	1.6809e-05
ENSG00000238009	1.643	1.68614e-05
ENSG00000183486	1.0983	1.70374e-05
ENSG00000237914	-3.3626	1.71824e-05
ENSG00000177674	1.4831	1.72791e-05
ENSG00000073737	1.3067	1.73251e-05
ENSG00000141542	-1.674	1.74143e-05
ENSG00000228495	-4.4006	1.75602e-05
ENSG00000211745	-2.6794	1.76576e-05
ENSG00000160200	2.2666	1.76931e-05
ENSG00000261211	2.0209	1.78655e-05
ENSG00000178814	1.6798	1.79294e-05
ENSG00000256039	-2.2391	1.79793e-05
ENSG00000230257	1.1902	1.82532e-05
ENSG00000152217	-1.3702	1.83154e-05
ENSG00000124785	1.7533	1.83627e-05
ENSG00000161921	1.0321	1.8612e-05
ENSG00000247828	-2.0887	1.86757e-05
ENSG00000273133	1.921	1.89469e-05
ENSG00000134321	3.3926	1.90592e-05
ENSG00000004660	1.1623	1.90789e-05
ENSG00000144668	2.877	1.92949e-05
ENSG00000177191	1.865	1.95326e-05
ENSG00000257511	-2.3947	1.96343e-05
ENSG00000099985	1.3245	1.97554e-05
ENSG00000143545	1.5141	1.9885e-05
ENSG00000224858	-3.7618	2.01813e-05
ENSG00000126262	1.0963	2.04616e-05
ENSG00000115129	1.2739	2.06412e-05
ENSG00000148926	1.0427	2.07321e-05
ENSG00000128011	1.564	2.08006e-05
ENSG00000115687	-1.6991	2.09711e-05
ENSG00000123610	1.4288	2.14502e-05
ENSG00000011426	2.0232	2.14891e-05
ENSG00000127334	-1.8791	2.16611e-05
ENSG00000168394	1.0768	2.16746e-05
ENSG00000172889	2.3737	2.17456e-05
ENSG00000206530	-1.7379	2.18846e-05
ENSG00000180884	-1.3338	2.18892e-05
ENSG00000049089	1.7406	2.23018e-05
ENSG00000099204	-1.6996	2.24236e-05
ENSG00000148180	1.1811	2.29413e-05
ENSG00000185834	-2.2789	2.30928e-05
ENSG00000261584	-2.3545	2.31393e-05
ENSG00000166825	1.1201	2.31497e-05
ENSG00000185885	1.0332	2.31683e-05
ENSG00000100218	2.7303	2.33294e-05
ENSG00000274012	1.3493	2.34253e-05
ENSG00000160781	1.7086	2.34773e-05
ENSG00000204196	-1.8333	2.35451e-05
ENSG00000231074	-1.1799	2.37679e-05
ENSG00000113749	1.0809	2.38594e-05
ENSG00000224067	2.7299	2.39319e-05
ENSG00000198105	-1.7391	2.42196e-05
ENSG00000257335	1.0024	2.45063e-05
ENSG00000254893	-2.5803	2.45118e-05
ENSG00000270127	-1.8496	2.47215e-05
ENSG00000130595	1.9843	2.53844e-05
ENSG00000156804	-1.4154	2.61338e-05
ENSG00000083444	1.0409	2.66838e-05
ENSG00000151952	3.0619	2.6809e-05
ENSG00000178752	3.979	2.68756e-05
ENSG00000243273	3.4594	2.7087e-05
ENSG00000134815	1.0606	2.72915e-05
ENSG00000143546	1.295	2.75774e-05
ENSG00000184677	-1.3071	2.75882e-05
ENSG00000136630	1.0983	2.79e-05
ENSG00000103064	-1.4396	2.80457e-05
ENSG00000203666	1.1632	2.80688e-05
ENSG00000225422	1.45	2.82587e-05
ENSG00000116663	1.2909	2.85965e-05
ENSG00000164659	-2.1664	2.89295e-05
ENSG00000175147	3.6125	2.89805e-05
ENSG00000127948	1.2275	2.96912e-05
ENSG00000232719	1.7919	3.00917e-05
ENSG00000279511	1.9308	3.02197e-05
ENSG00000171476	-1.6012	3.04789e-05
ENSG00000105711	1.7893	3.10746e-05
ENSG00000064932	1.2533	3.1404e-05
ENSG00000103175	2.5101	3.15205e-05
ENSG00000160796	1.0803	3.15985e-05
ENSG00000160211	1.1006	3.17483e-05
ENSG00000178719	1.0847	3.19414e-05
ENSG00000283064	1.8861	3.20133e-05
ENSG00000133069	1.7506	3.21033e-05
ENSG00000162738	-4.62	3.22797e-05
ENSG00000272821	2.1677	3.24893e-05
ENSG00000049246	-1.8047	3.33203e-05
ENSG00000068976	1.1816	3.38128e-05
ENSG00000237649	1.6334	3.40216e-05
ENSG00000203721	4.1659	3.42792e-05
ENSG00000144130	2.618	3.45307e-05
ENSG00000213862	-3.7721	3.50816e-05
ENSG00000134627	1.5833	3.56165e-05
ENSG00000281969	5.3304	3.57012e-05
ENSG00000279320	1.9504	3.57713e-05
ENSG00000205927	-2.6149	3.58321e-05
ENSG00000184465	-1.8766	3.68734e-05
ENSG00000113763	1.4281	3.74587e-05
ENSG00000278845	-1.1318	3.74703e-05
ENSG00000181666	-1.298	3.78668e-05
ENSG00000205786	1.2743	3.78785e-05
ENSG00000249264	-3.557	3.80424e-05
ENSG00000072682	2.3365	3.84132e-05
ENSG00000165131	2.0457	3.89871e-05
ENSG00000077984	1.0387	3.98594e-05
ENSG00000254006	5.6223	4.0064e-05
ENSG00000271344	2.607	4.05047e-05
ENSG00000175265	-1.8355	4.09134e-05
ENSG00000133800	1.0509	4.09566e-05
ENSG00000254363	-1.9679	4.21318e-05
ENSG00000147457	-1.0249	4.22878e-05
ENSG00000188002	-1.7483	4.2654e-05
ENSG00000162892	-1.715	4.27311e-05
ENSG00000075399	1.1842	4.27794e-05
ENSG00000271254	-1.6253	4.3798e-05
ENSG00000142583	1.9431	4.39966e-05
ENSG00000146677	-2.046	4.44462e-05
ENSG00000164850	1.9623	4.45226e-05
ENSG00000110700	-1.4149	4.55865e-05
ENSG00000267491	2.9272	4.55954e-05
ENSG00000234184	-2.7398	4.56145e-05
ENSG00000274712	-1.9062	4.59356e-05
ENSG00000184005	1.703	4.66516e-05
ENSG00000278126	-2.0604	4.69061e-05
ENSG00000100478	-1.2255	4.7029e-05
ENSG00000126759	1.1599	4.70783e-05
ENSG00000121933	2.2503	4.73147e-05
ENSG00000236824	2.5677	4.75486e-05
ENSG00000225697	1.211	4.75884e-05
ENSG00000066336	1.2636	4.91899e-05
ENSG00000198363	1.373	4.96318e-05
ENSG00000226312	1.1769	4.96716e-05
ENSG00000089351	1.0101	5.00178e-05
ENSG00000225873	1.0774	5.05135e-05
ENSG00000269711	1.2793	5.0744e-05
ENSG00000011295	-1.2345	5.1036e-05
ENSG00000248385	3.3881	5.15479e-05
ENSG00000277545	7.6836	5.1594e-05
ENSG00000157554	2.5254	5.20511e-05
ENSG00000161791	-1.4652	5.25078e-05
ENSG00000275210	1.3431	5.27444e-05
ENSG00000112077	2.6577	5.36025e-05
ENSG00000119917	2.0561	5.39167e-05
ENSG00000197653	2.0898	5.42341e-05
ENSG00000118058	-1.2205	5.43824e-05
ENSG00000251495	-4.7163	5.50788e-05
ENSG00000221869	1.3255	5.54512e-05
ENSG00000213937	1.6589	5.54843e-05
ENSG00000100605	1.0163	5.63662e-05
ENSG00000064489	1.5178	5.64802e-05
ENSG00000159433	-1.66	5.71011e-05
ENSG00000091181	-2.2105	5.75061e-05
ENSG00000124243	-1.652	5.78632e-05
ENSG00000003147	1.4061	5.78884e-05
ENSG00000173391	2.4851	5.98534e-05
ENSG00000246526	-1.8413	6.00655e-05
ENSG00000119669	1.0458	6.0592e-05
ENSG00000177469	2.2613	6.12462e-05
ENSG00000188761	2.1921	6.24164e-05
ENSG00000246548	1.4682	6.24408e-05
ENSG00000258819	1.5987	6.26439e-05
ENSG00000154814	-1.7823	6.33537e-05
ENSG00000183873	3.4878	6.5199e-05
ENSG00000166398	-1.4018	6.58537e-05
ENSG00000148175	1.0722	6.62606e-05
ENSG00000225079	-2.1725	6.62987e-05
ENSG00000087903	1.0284	6.69704e-05
ENSG00000260943	1.8403	6.70017e-05
ENSG00000185168	1.8201	6.70885e-05
ENSG00000263272	-1.3083	6.72141e-05
ENSG00000133101	2.7751	6.74313e-05
ENSG00000260107	-5.3122	6.78051e-05
ENSG00000125744	1.1734	6.8342e-05
ENSG00000107738	1.0371	6.90828e-05
ENSG00000230021	2.7922	6.94847e-05
ENSG00000268903	1.4864	6.99387e-05
ENSG00000187862	-2.4706	7.10466e-05
ENSG00000273729	1.0208	7.12426e-05
ENSG00000133246	1.1383	7.18214e-05
ENSG00000151612	-1.6552	7.27802e-05
ENSG00000123836	1.7854	7.31689e-05
ENSG00000145284	-2.3003	7.34638e-05
ENSG00000091129	-3.2664	7.34853e-05
ENSG00000168229	-1.7252	7.45507e-05
ENSG00000261474	-2.4291	7.46465e-05
ENSG00000145555	1.5895	7.5597e-05
ENSG00000165178	1.2168	7.55991e-05
ENSG00000268758	-2.8397	7.70335e-05
ENSG00000076944	1.1142	7.73012e-05
ENSG00000198019	1.0361	7.75908e-05
ENSG00000182511	1.3675	7.79796e-05
ENSG00000138795	-1.7893	7.81946e-05
ENSG00000124374	-1.6505	7.95795e-05
ENSG00000215912	-1.5394	8.03996e-05
ENSG00000162399	4.8114	8.07598e-05
ENSG00000280543	1.1778	8.11005e-05
ENSG00000167100	2.1345	8.18367e-05
ENSG00000117602	-1.7548	8.20146e-05
ENSG00000214535	-4.3291	8.22301e-05
ENSG00000267554	-1.7434	8.2247e-05
ENSG00000248571	1.0088	8.35583e-05
ENSG00000245205	-4.8389	8.38002e-05
ENSG00000183638	3.2413	8.38787e-05
ENSG00000240535	-2.4753	8.39252e-05
ENSG00000177105	1.0636	8.42498e-05
ENSG00000138722	1.3982	8.46642e-05
ENSG00000214872	1.9918	8.50056e-05
ENSG00000196923	1.2988	8.54069e-05
ENSG00000269564	1.5661	8.54104e-05
ENSG00000258476	2.7818	8.63108e-05
ENSG00000228663	-3.0791	8.73339e-05
ENSG00000165886	1.5705	8.77833e-05
ENSG00000215252	-1.7807	8.81848e-05
ENSG00000174885	1.3883	8.81916e-05
ENSG00000217094	-3.1453	8.84304e-05
ENSG00000185950	1.0482	8.93846e-05
ENSG00000167874	1.2546	8.98101e-05
ENSG00000105926	-1.8326	9.02801e-05
ENSG00000082196	-2.1035	9.05235e-05
ENSG00000119537	-1.1378	9.15076e-05
ENSG00000197756	-1.1947	9.17879e-05
ENSG00000106477	-1.3289	9.22488e-05
ENSG00000214460	-4.9675	9.26344e-05
ENSG00000279693	-3.0533	9.26364e-05
ENSG00000180228	-1.1261	9.34467e-05
ENSG00000222009	1.0913	9.40643e-05
ENSG00000178342	4.1657	9.49316e-05
ENSG00000276168	1.4336	9.65727e-05
ENSG00000279825	-2.2431	9.73156e-05
ENSG00000181524	-2.5886	9.78128e-05
ENSG00000233476	-2.0843	9.84256e-05
ENSG00000100372	-1.1476	9.87399e-05
ENSG00000170915	-1.2602	9.88554e-05
ENSG00000257743	1.494	9.88968e-05
ENSG00000162873	1.7694	9.94427e-05
ENSG00000135185	-1.4455	9.97155e-05
ENSG00000133256	-1.2251	0.000100702
ENSG00000130589	1.4628	0.000100838
ENSG00000270039	1.2239	0.000101468
ENSG00000184292	2.491	0.000103087
ENSG00000163554	1.8499	0.000103917
ENSG00000185507	2.1839	0.000104002
ENSG00000212743	1.1529	0.000104588
ENSG00000167074	-1.3449	0.000104794
ENSG00000101187	1.4115	0.00010482
ENSG00000164105	1.1307	0.000104917
ENSG00000235908	1.8974	0.000105406
ENSG00000056558	-1.3669	0.000105942
ENSG00000229314	1.6441	0.000105984
ENSG00000274173	1.1847	0.000106359
ENSG00000064547	1.0642	0.00010709
ENSG00000149474	-1.1203	0.000107428
ENSG00000119888	4.5875	0.000110215
ENSG00000144645	-1.5975	0.000113092
ENSG00000269837	-1.5696	0.00011401
ENSG00000189190	-1.7532	0.000114158
ENSG00000102245	-1.7902	0.000114608
ENSG00000109943	-1.8537	0.00011572
ENSG00000161381	-1.9055	0.000115844
ENSG00000189343	-1.4448	0.000116345
ENSG00000135519	2.051	0.000116364
ENSG00000134326	2.3731	0.000116489
ENSG00000257093	-1.7077	0.000117015
ENSG00000237702	-2.0445	0.000117524
ENSG00000012171	2.0916	0.000118372
ENSG00000074416	1.251	0.000118654
ENSG00000141574	1.4327	0.000118964
ENSG00000105402	1.0216	0.000119701
ENSG00000103056	-1.7724	0.000120152
ENSG00000171658	2.6136	0.000120304
ENSG00000271304	2.2631	0.000120754
ENSG00000230304	2.9177	0.0001213
ENSG00000236525	2.692	0.000125662
ENSG00000269834	-1.6572	0.000126189
ENSG00000264501	2.6662	0.000126432
ENSG00000168004	-2.8906	0.000126495
ENSG00000215492	-1.592	0.000126542
ENSG00000072954	1.1809	0.000127386
ENSG00000130921	-1.0944	0.000128407
ENSG00000273658	-4.1477	0.000128691
ENSG00000171843	-1.5401	0.000128777
ENSG00000166091	1.5641	0.000128788
ENSG00000102265	1.0744	0.000129063
ENSG00000183298	-4.1917	0.000130327
ENSG00000134759	-1.2723	0.000130348
ENSG00000120910	-1.2255	0.000130767
ENSG00000267288	1.4701	0.000130915
ENSG00000114270	1.751	0.000131584
ENSG00000170464	-1.0441	0.000131891
ENSG00000111331	2.3815	0.000132487
ENSG00000171298	1.0093	0.000132921
ENSG00000173212	1.632	0.000133779
ENSG00000260977	1.5479	0.000133887
ENSG00000115155	3.5699	0.000134974
ENSG00000246223	-1.7339	0.000135007
ENSG00000140464	1.3136	0.000136409
ENSG00000089127	1.898	0.000136428
ENSG00000229132	-2.5879	0.00013674
ENSG00000168575	-1.0018	0.000141721
ENSG00000269981	1.3068	0.000144018
ENSG00000129038	1.5642	0.000145358
ENSG00000130956	-1.4409	0.000145541
ENSG00000136492	2.0349	0.000146174
ENSG00000225031	-2.2524	0.000150679
ENSG00000179862	2.3807	0.000152342
ENSG00000204622	-2.4689	0.000152546
ENSG00000153823	-2.1021	0.000152712
ENSG00000172331	1.875	0.000153054
ENSG00000107796	1.0093	0.000153774
ENSG00000160856	-1.9995	0.000154293
ENSG00000073849	-1.1675	0.000154441
ENSG00000267174	1.2177	0.000154443
ENSG00000231861	-3.8093	0.000155537
ENSG00000184293	-2.5043	0.000156806
ENSG00000102755	1.5051	0.000157163
ENSG00000047597	1.962	0.000159063
ENSG00000196141	2.185	0.000160687
ENSG00000226221	-4.39	0.00016091
ENSG00000123485	1.9362	0.00016097
ENSG00000088325	1.028	0.000161266
ENSG00000233558	-3.5057	0.000161778
ENSG00000083817	-1.2448	0.000165288
ENSG00000237943	-1.5723	0.000168475
ENSG00000254788	1.0319	0.000168538
ENSG00000230982	-2.6985	0.000169307
ENSG00000260285	-1.257	0.000170294
ENSG00000078687	-1.0941	0.000175207
ENSG00000137269	-1.9783	0.000175703
ENSG00000248769	1.853	0.000176789
ENSG00000236609	-1.6564	0.000176839
ENSG00000187607	-1.632	0.000177195
ENSG00000228232	-2.9251	0.000177586
ENSG00000213830	1.9905	0.000177778
ENSG00000109099	-2.2154	0.000178207
ENSG00000010030	2.2831	0.000179145
ENSG00000168421	-1.25	0.000181019
ENSG00000162804	-1.6171	0.000181924
ENSG00000122223	-1.2688	0.000182728
ENSG00000213809	-1.782	0.000182998
ENSG00000035115	-1.6562	0.000183139
ENSG00000203812	1.1762	0.000183637
ENSG00000130222	2.4981	0.000184024
ENSG00000267385	1.1623	0.000184707
ENSG00000167536	1.0474	0.000184742
ENSG00000175063	1.4884	0.00018518
ENSG00000236946	-2.7381	0.000185888
ENSG00000156398	-1.5843	0.000186763
ENSG00000214975	2.1703	0.00018815
ENSG00000087995	-1.0763	0.000190702
ENSG00000154917	1.0524	0.000194405
ENSG00000125505	1.1442	0.000194572
ENSG00000115163	2.0731	0.000195255
ENSG00000131373	-1.1333	0.00019685
ENSG00000270959	1.1315	0.000197258
ENSG00000116138	-1.1895	0.000197286
ENSG00000161911	1.2001	0.000197754
ENSG00000114626	1.2907	0.000198235
ENSG00000251002	-1.9597	0.000198294
ENSG00000169918	-1.85	0.000198451
ENSG00000116251	-1.5691	0.000199847
ENSG00000232815	1.2025	0.000200162
ENSG00000198933	1.0491	0.000203573
ENSG00000184271	-1.428	0.000206772
ENSG00000198034	-1.4714	0.000206789
ENSG00000245748	1.9117	0.000208139
ENSG00000231822	-1.5148	0.000209706
ENSG00000186642	1.9545	0.000210375
ENSG00000114739	-1.6283	0.00021039
ENSG00000243554	-3.0079	0.000210733
ENSG00000251143	-1.9807	0.00021223
ENSG00000258745	2.4637	0.000213988
ENSG00000174306	-1.2121	0.000214476
ENSG00000111058	1.5538	0.000216768
ENSG00000213626	-1.3268	0.000218832
ENSG00000205808	-1.415	0.000221659
ENSG00000185897	1.765	0.000221791
ENSG00000134954	-1.5324	0.000221933
ENSG00000142188	-1.1353	0.00022206
ENSG00000103037	-1.5116	0.000222358
ENSG00000213085	1.2498	0.000222423
ENSG00000108309	1.5548	0.000222701
ENSG00000198959	1.3278	0.000222802
ENSG00000240376	-2.6667	0.000223324
ENSG00000204525	1.1759	0.000223909
ENSG00000274211	-1.0491	0.000223994
ENSG00000158352	1.9041	0.000224424
ENSG00000157601	2.2007	0.000224755
ENSG00000233261	1.7681	0.000225974
ENSG00000172575	-1.7433	0.000227556
ENSG00000170624	-3.224	0.000229169
ENSG00000069493	-1.5148	0.00023043
ENSG00000249119	-3.2984	0.000230761
ENSG00000188785	-1.663	0.000230782
ENSG00000142552	1.2557	0.00023196
ENSG00000228775	-2.2235	0.000232365
ENSG00000181444	1.2137	0.000233798
ENSG00000198755	-1.3242	0.000234181
ENSG00000151651	1.0277	0.000236749
ENSG00000185052	1.4877	0.000237731
ENSG00000277075	1.7171	0.000240399
ENSG00000262777	2.3679	0.000241077
ENSG00000132170	1.4195	0.000241122
ENSG00000128694	-1.5219	0.000241227
ENSG00000162949	2.1504	0.000241999
ENSG00000205268	-1.1926	0.000242779
ENSG00000089220	-1.1736	0.000242905
ENSG00000152147	-1.3689	0.000244422
ENSG00000211804	-2.4276	0.000245378
ENSG00000160654	-1.5716	0.000245639
ENSG00000160703	1.0378	0.000247695
ENSG00000109684	-2.5436	0.000249619
ENSG00000251497	-2.8194	0.000250939
ENSG00000186998	1.8353	0.000251293
ENSG00000267293	3.2555	0.000255053
ENSG00000228327	1.0188	0.000256574
ENSG00000115977	-1.0134	0.000257949
ENSG00000100228	1.2913	0.000258186
ENSG00000228784	-1.3251	0.000260103
ENSG00000105472	2.75	0.00026059
ENSG00000143369	2.2911	0.000261974
ENSG00000189007	-1.7078	0.000262245
ENSG00000135426	-1.5378	0.000262735
ENSG00000251230	1.2645	0.000263357
ENSG00000179978	1.3626	0.000263429
ENSG00000196214	-1.1562	0.000266344
ENSG00000181409	1.1265	0.000266614
ENSG00000198932	-1.7013	0.000266748
ENSG00000211793	-1.9654	0.000267879
ENSG00000198721	-1.0229	0.00026964
ENSG00000174721	-1.6064	0.00027095
ENSG00000081059	-1.7308	0.000272238
ENSG00000131969	1.2031	0.000272809
ENSG00000184702	1.2363	0.000273533
ENSG00000179094	1.2115	0.000275406
ENSG00000187122	1.9351	0.000275419
ENSG00000214189	1.4948	0.000275596
ENSG00000103534	1.945	0.000277322
ENSG00000257285	1.0983	0.000277396
ENSG00000138646	1.9604	0.000277483
ENSG00000198744	-3.2773	0.000278815
ENSG00000168528	1.1115	0.000280842
ENSG00000144713	-1.3919	0.000281479
ENSG00000217275	1.863	0.000283345
ENSG00000139187	-1.8612	0.000284108
ENSG00000160932	2.3	0.000284694
ENSG00000146950	4.2966	0.000286724
ENSG00000185955	1.3666	0.000288615
ENSG00000073150	1.237	0.000289198
ENSG00000120051	1.013	0.00029326
ENSG00000260188	1.6283	0.000293446
ENSG00000211746	-1.6749	0.000294123
ENSG00000198929	3.374	0.000294218
ENSG00000170180	3.0594	0.000294454
ENSG00000135318	-1.9703	0.000295101
ENSG00000255545	-2.4914	0.000296713
ENSG00000277224	1.5519	0.000297192
ENSG00000135862	1.0617	0.000297511
ENSG00000198829	1.9885	0.000297787
ENSG00000186017	-1.7453	0.000298937
ENSG00000223609	2.1639	0.000299116
ENSG00000204420	1.0388	0.000299786
ENSG00000158859	-1.9424	0.000301131
ENSG00000236735	-4.623	0.0003015
ENSG00000243284	1.2937	0.000302901
ENSG00000100342	1.0322	0.000304316
ENSG00000152078	2.2196	0.000305114
ENSG00000163935	-1.3144	0.000306044
ENSG00000231167	-2.8365	0.00030744
ENSG00000186854	-1.8391	0.000308726
ENSG00000162576	-1.6551	0.000310364
ENSG00000105088	-1.4686	0.000312754
ENSG00000113319	-1.7398	0.000313636
ENSG00000185129	-1.0238	0.000313983
ENSG00000278987	-3.0276	0.000315351
ENSG00000145649	-1.7689	0.00031798
ENSG00000179981	-1.1219	0.000318233
ENSG00000232931	-1.4042	0.000318345
ENSG00000198242	-1.3118	0.000319972
ENSG00000145476	-1.6831	0.00032162
ENSG00000267128	-2.7487	0.000321802
ENSG00000164220	2.0114	0.000322252
ENSG00000138080	2.1459	0.000322477
ENSG00000142065	-1.7218	0.000322592
ENSG00000161944	1.1475	0.00032325
ENSG00000073605	-1.2236	0.00032375
ENSG00000168685	-1.8192	0.000324659
ENSG00000273055	2.2538	0.000325312
ENSG00000136521	-1.0918	0.000325555
ENSG00000100027	-1.2365	0.000326064
ENSG00000166707	-1.8723	0.000327793
ENSG00000227688	1.077	0.000328086
ENSG00000236882	3.0241	0.000331028
ENSG00000139618	1.0942	0.000336476
ENSG00000205809	-2.9928	0.000337688
ENSG00000196581	-2.6934	0.000339698
ENSG00000166265	2.6585	0.000342473
ENSG00000254126	-3.1434	0.000342988
ENSG00000213742	-2.9109	0.000343924
ENSG00000235552	-1.8254	0.000345944
ENSG00000174099	1.0745	0.000351261
ENSG00000108950	1.6243	0.000352513
ENSG00000273972	1.8368	0.00035488
ENSG00000213058	-3.2375	0.000355768
ENSG00000075336	-1.0658	0.000356405
ENSG00000162407	1.6226	0.000357093
ENSG00000243667	-1.3073	0.000361821
ENSG00000204839	1.3518	0.000362392
ENSG00000230457	-2.8945	0.000364987
ENSG00000259268	1.5299	0.000367493
ENSG00000274736	-2.4211	0.000370628
ENSG00000219928	-6.0428	0.000371506
ENSG00000112561	1.0413	0.000377711
ENSG00000188542	-1.0423	0.000377877
ENSG00000166851	1.3659	0.000378028
ENSG00000125319	1.612	0.00037881
ENSG00000150760	2.8638	0.0003793
ENSG00000255717	-1.2858	0.000382025
ENSG00000176046	3.7808	0.000387272
ENSG00000168781	-1.2984	0.000389276
ENSG00000187109	-1.3681	0.00039196
ENSG00000248049	-1.2967	0.000392076
ENSG00000229344	-2.9664	0.000393766
ENSG00000229119	-2.5597	0.000393993
ENSG00000175928	1.0049	0.000394994
ENSG00000153283	-1.4764	0.000395661
ENSG00000237945	-1.6935	0.000396501
ENSG00000118181	-1.7115	0.000397124
ENSG00000087237	1.1008	0.000398501
ENSG00000158104	1.6156	0.000399778
ENSG00000137959	2.4318	0.000401023
ENSG00000211805	-2.3452	0.000402098
ENSG00000196205	-1.4553	0.000403421
ENSG00000250608	1.7979	0.000403803
ENSG00000279361	-1.556	0.000405323
ENSG00000275713	1.2178	0.00040619
ENSG00000272666	1.0603	0.000407718
ENSG00000259479	-2.0092	0.000409347
ENSG00000245164	-1.6326	0.000410448
ENSG00000122420	4.6345	0.000411457
ENSG00000074621	-1.5155	0.000414362
ENSG00000112182	-1.8123	0.000417813
ENSG00000204010	2.0395	0.000419456
ENSG00000211689	-1.682	0.000423636
ENSG00000211695	-1.7694	0.000423988
ENSG00000119922	1.8848	0.000425917
ENSG00000188523	3.2433	0.000426929
ENSG00000256196	-4.9577	0.000427213
ENSG00000261428	-2.0693	0.000428139
ENSG00000000971	-2.0523	0.000428238
ENSG00000244560	-1.8066	0.000432439
ENSG00000152207	-1.8786	0.000435229
ENSG00000165685	2.69	0.000435496
ENSG00000181788	1.0481	0.00043561
ENSG00000223571	1.3151	0.000437123
ENSG00000153933	-1.4034	0.000437549
ENSG00000162757	-1.1854	0.000437983
ENSG00000169330	-2.5234	0.000439627
ENSG00000243960	-2.5404	0.000440269
ENSG00000243155	1.1913	0.000440353
ENSG00000123472	-1.025	0.000441459
ENSG00000162733	1.824	0.000441781
ENSG00000198753	2.6518	0.000445265
ENSG00000243943	-1.1386	0.000446352
ENSG00000181007	-1.5562	0.000448266
ENSG00000244119	-2.0507	0.000448462
ENSG00000145041	-1.2529	0.00045106
ENSG00000255801	2.4597	0.000452572
ENSG00000169877	1.8814	0.000453512
ENSG00000215256	-1.0849	0.000454705
ENSG00000244398	-3.0924	0.000455475
ENSG00000149564	1.1609	0.000456527
ENSG00000256069	-4.3794	0.000457475
ENSG00000270210	1.3273	0.000457742
ENSG00000172878	-1.1232	0.000462876
ENSG00000144749	-1.3721	0.000465676
ENSG00000218713	1.4541	0.000471045
ENSG00000100336	2.4271	0.000471114
ENSG00000105176	-1.3728	0.000471934
ENSG00000183066	-1.3408	0.000475075
ENSG00000186951	-1.1251	0.000476163
ENSG00000281134	2.0523	0.000478681
ENSG00000239906	5.3343	0.000479067
ENSG00000122477	-2.6684	0.000479337
ENSG00000181031	1.3383	0.000479555
ENSG00000263753	-1.2806	0.000480247
ENSG00000124762	1.1271	0.000480303
ENSG00000115457	1.823	0.000482506
ENSG00000250069	3.6741	0.000483154
ENSG00000227502	5.3637	0.000483647
ENSG00000153790	-1.3016	0.00048657
ENSG00000142409	1.0141	0.000489293
ENSG00000125354	-1.0188	0.000491476
ENSG00000169045	-1.0799	0.000494755
ENSG00000167555	-1.7322	0.000494835
ENSG00000223551	-2.1894	0.000496096
ENSG00000159445	-1.3786	0.000496806
ENSG00000198848	1.3456	0.000497999
ENSG00000215378	10.6492	0.000498249
ENSG00000279332	-1.7256	0.000503646
ENSG00000105329	1.0074	0.000505852
ENSG00000170312	1.6657	0.00050685
ENSG00000172014	5.3168	0.000509654
ENSG00000161640	1.9606	0.000511163
ENSG00000140092	-1.8052	0.000513881
ENSG00000063587	-1.0469	0.00051494
ENSG00000110079	1.295	0.0005173
ENSG00000186105	1.3774	0.000517944
ENSG00000141854	1.1861	0.0005189
ENSG00000197057	-1.9001	0.000522115
ENSG00000124256	1.1597	0.000532919
ENSG00000110719	1.3544	0.000534945
ENSG00000270339	-1.8518	0.000535414
ENSG00000147364	-1.0447	0.000535574
ENSG00000133169	2.8517	0.000536431
ENSG00000123570	-2.036	0.00053766
ENSG00000243406	-1.564	0.000538414
ENSG00000242950	-3.0792	0.000538744
ENSG00000276476	-2.5854	0.000540895
ENSG00000143479	1.3751	0.000541122
ENSG00000153107	-1.1561	0.00054209
ENSG00000273308	-2.5095	0.000548291
ENSG00000185697	-1.9913	0.000550126
ENSG00000054392	-1.3247	0.000552205
ENSG00000174255	-1.4363	0.000553145
ENSG00000166741	5.7122	0.000554343
ENSG00000085788	-1.2849	0.000555149
ENSG00000092929	1.051	0.000556349
ENSG00000180769	1.4413	0.000558212
ENSG00000262477	-3.4002	0.000560387
ENSG00000251301	-1.5739	0.000562479
ENSG00000117281	-1.9348	0.000565152
ENSG00000221866	-1.8227	0.000566829
ENSG00000148773	1.0526	0.000570305
ENSG00000125245	-1.7319	0.00057417
ENSG00000267934	-2.0729	0.000576277
ENSG00000251992	-3.2507	0.000578929
ENSG00000135476	1.6761	0.000579247
ENSG00000236296	-3.8498	0.000580438
ENSG00000282059	2.1688	0.000583213
ENSG00000158560	3.7247	0.00058614
ENSG00000130684	-1.1928	0.000587108
ENSG00000079156	1.6359	0.000589867
ENSG00000198429	-1.7378	0.000590827
ENSG00000197506	3.1848	0.000598582
ENSG00000133030	-1.0278	0.000598948
ENSG00000230629	-2.3595	0.000601679
ENSG00000109047	1.2993	0.000602355
ENSG00000272602	-1.9137	0.000603063
ENSG00000057935	-1.154	0.00061024
ENSG00000186020	-1.3524	0.00061215
ENSG00000182670	-1.1777	0.000612584
ENSG00000167920	-1.5417	0.000614135
ENSG00000258831	3.8113	0.000617625
ENSG00000247287	-1.6753	0.000619148
ENSG00000228218	-3.1796	0.000620063
ENSG00000210077	-3.9762	0.000625854
ENSG00000226791	-2.1296	0.000630628
ENSG00000034053	-1.4332	0.000636535
ENSG00000117643	-1.4085	0.000637589
ENSG00000169252	-1.2081	0.000638215
ENSG00000261487	1.2545	0.000638344
ENSG00000232472	-2.8489	0.000640793
ENSG00000263142	-1.5426	0.000642283
ENSG00000166405	-1.464	0.000642575
ENSG00000256223	-1.9099	0.000642791
ENSG00000116106	-1.5344	0.000648109
ENSG00000149970	-2.0902	0.000650225
ENSG00000213885	-3.6696	0.000650677
ENSG00000114423	-1.1891	0.000656836
ENSG00000215196	1.2752	0.00065954
ENSG00000139567	1.019	0.000659904
ENSG00000249042	1.3703	0.000660356
ENSG00000240950	-3.775	0.000661999
ENSG00000070404	1.3702	0.000663852
ENSG00000256862	-2.3199	0.00066528
ENSG00000168306	1.5523	0.00067058
ENSG00000100300	1.7462	0.000672579
ENSG00000214765	-1.2357	0.00068629
ENSG00000101412	1.0726	0.000687183
ENSG00000129173	1.3125	0.000689586
ENSG00000141086	1.2665	0.000689623
ENSG00000197165	1.8384	0.000694439
ENSG00000117868	-1.0101	0.00070398
ENSG00000253772	3.0517	0.000704142
ENSG00000257094	7.5337	0.000704383
ENSG00000198182	-1.7175	0.00071491
ENSG00000068079	1.513	0.000715278
ENSG00000121406	-1.4927	0.000719512
ENSG00000118515	-1.2015	0.000720156
ENSG00000245910	-1.2962	0.000721334
ENSG00000228818	-3.8178	0.000723131
ENSG00000169239	-1.4171	0.000727193
ENSG00000174501	-1.6421	0.000729917
ENSG00000235174	-3.7144	0.000731496
ENSG00000178947	-1.7302	0.000731538
ENSG00000186185	1.9633	0.000737283
ENSG00000114948	-2.0819	0.00074137
ENSG00000264885	-2.5615	0.000743236
ENSG00000130202	2.2565	0.000743658
ENSG00000133106	1.1042	0.000744411
ENSG00000272506	1.3362	0.000749016
ENSG00000069667	-1.802	0.000749699
ENSG00000154027	-1.8844	0.000749832
ENSG00000070182	1.2886	0.000750511
ENSG00000136936	-1.1145	0.000750588
ENSG00000027075	-1.2294	0.000752404
ENSG00000164241	-1.5619	0.000756733
ENSG00000116667	-1.5396	0.000757737
ENSG00000138794	-1.0349	0.000761958
ENSG00000169692	1.1734	0.00076896
ENSG00000109775	-1.1634	0.000772667
ENSG00000259182	1.8575	0.000776384
ENSG00000269609	-1.1282	0.000777914
ENSG00000137198	1.0911	0.000778486
ENSG00000198626	2.4892	0.000778861
ENSG00000162069	1.5038	0.00078132
ENSG00000182010	-2.466	0.000781667
ENSG00000114861	-1.2376	0.000781997
ENSG00000131187	1.8324	0.000787854
ENSG00000243335	-1.1646	0.00078884
ENSG00000274902	2.2194	0.000791037
ENSG00000117597	-1.391	0.000792071
ENSG00000152952	1.4633	0.000796765
ENSG00000132300	-1.0872	0.000797553
ENSG00000154537	2.8234	0.00079797
ENSG00000130489	1.9394	0.000798319
ENSG00000186687	-1.2065	0.000800591
ENSG00000185513	-1.0154	0.000800747
ENSG00000274961	-2.5694	0.000802207
ENSG00000143167	-1.4263	0.000802912
ENSG00000270189	-1.864	0.000806304
ENSG00000258869	-3.6749	0.000806702
ENSG00000112984	1.0417	0.000807589
ENSG00000254415	1.585	0.000807755
ENSG00000164040	-1.0499	0.000808766
ENSG00000174738	-1.6194	0.000812733
ENSG00000272498	-2.3047	0.000815535
ENSG00000198131	-1.1482	0.000815725
ENSG00000124177	-1.1317	0.000819149
ENSG00000213443	-1.5487	0.000833417
ENSG00000151623	-1.7254	0.000834449
ENSG00000235613	-2.0296	0.000837042
ENSG00000253214	2.144	0.000842668
ENSG00000258297	-1.112	0.000844027
ENSG00000269911	-2.0711	0.00084422
ENSG00000275902	-4.8685	0.000847479
ENSG00000273221	-1.3507	0.000849617
ENSG00000198846	-1.4537	0.00085581
ENSG00000188321	-1.475	0.000858375
ENSG00000258469	1.4495	0.000865936
ENSG00000261208	-2.0419	0.000872354
ENSG00000117020	-1.3624	0.000872804
ENSG00000147689	5.3518	0.000875406
ENSG00000229648	1.4297	0.000875838
ENSG00000237772	1.4193	0.000876168
ENSG00000168280	-1.843	0.000878516
ENSG00000272529	-2.2227	0.000879998
ENSG00000234663	-1.8438	0.00088143
ENSG00000132286	-1.0689	0.000881649
ENSG00000229721	-2.9218	0.000883858
ENSG00000019991	1.0198	0.000884166
ENSG00000228956	-1.8626	0.000889056
ENSG00000114023	-1.2244	0.000890022
ENSG00000226525	-4.0146	0.000895129
ENSG00000235272	-3.1557	0.000895412
ENSG00000188822	-1.3532	0.000898813
ENSG00000276216	-2.9677	0.000900096
ENSG00000240914	-4.0889	0.000901964
ENSG00000055332	1.0279	0.000901971
ENSG00000280060	-6.9454	0.000903374
ENSG00000279792	-1.7642	0.000905073
ENSG00000278134	3.3008	0.000906878
ENSG00000234498	-3.9952	0.000908514
ENSG00000280295	1.3551	0.000910621
ENSG00000205837	2.6412	0.000916052
ENSG00000137970	-2.5344	0.000916882
ENSG00000214595	-2.0437	0.000924839
ENSG00000215158	-1.6312	0.000925198
ENSG00000280137	-2.1279	0.000927317
ENSG00000187608	3.1196	0.000928147
ENSG00000124203	-1.4627	0.00093073
ENSG00000149292	-1.3822	0.000941798
ENSG00000170458	1.1109	0.000947202
ENSG00000173320	3.3203	0.000948347
ENSG00000089022	-1.0319	0.000949149
ENSG00000179195	-1.2194	0.000950579
ENSG00000183647	-1.424	0.000956367
ENSG00000249021	-2.2083	0.000957352
ENSG00000112159	-1.3217	0.000961266
ENSG00000113088	-1.7712	0.00096231
ENSG00000122378	-1.0149	0.000962462
ENSG00000280874	1.6198	0.000964538
ENSG00000235001	-3.0132	0.00096862
ENSG00000110888	-1.2899	0.000973291
ENSG00000100564	-1.0447	0.000974057
ENSG00000157036	-1.3806	0.000974234
ENSG00000188487	1.0924	0.000974972
ENSG00000160867	1.1499	0.000980086
ENSG00000116824	-1.3862	0.000985217
ENSG00000118971	-1.1044	0.000992067
ENSG00000129951	2.506	0.000992781
ENSG00000111371	-1.494	0.000992841
ENSG00000274641	1.8489	0.000993272
ENSG00000117174	-1.46	0.00100593
ENSG00000214199	-3.2024	0.00101016
ENSG00000273472	-1.7209	0.0010134
ENSG00000184903	-1.2363	0.00102139
ENSG00000035141	-1.0177	0.00103196
ENSG00000162086	-1.0275	0.00103213
ENSG00000183347	2.1221	0.00103688
ENSG00000152492	-1.2726	0.00103768
ENSG00000156738	-1.9158	0.00103911
ENSG00000229605	-5.0426	0.00104205
ENSG00000008988	-1.4769	0.00104281
ENSG00000124490	3.6468	0.00104585
ENSG00000249825	-2.0236	0.00104831
ENSG00000183822	1.0524	0.00105061
ENSG00000197958	-1.1903	0.00105563
ENSG00000256720	-3.2006	0.00105989
ENSG00000078589	-1.6398	0.0010676
ENSG00000183604	-1.3165	0.00106951
ENSG00000138439	-1.4068	0.00107118
ENSG00000234332	-3.1534	0.00107366
ENSG00000282499	-2.2858	0.00107423
ENSG00000197721	1.463	0.00107572
ENSG00000099219	-1.2998	0.00108073
ENSG00000279278	-1.5697	0.0010833
ENSG00000238035	1.1243	0.00108564
ENSG00000138798	1.0826	0.00109128
ENSG00000188056	1.3486	0.00109424
ENSG00000230319	-2.3541	0.00109771
ENSG00000106853	1.5966	0.00109894
ENSG00000214425	-1.4533	0.00110033
ENSG00000173114	-2.245	0.00112457
ENSG00000196290	-1.2194	0.00112563
ENSG00000081181	1.4735	0.00112728
ENSG00000225573	-3.8128	0.00112791
ENSG00000211800	-1.9539	0.00112896
ENSG00000231999	-1.9619	0.00114216
ENSG00000196793	-1.9521	0.00114761
ENSG00000006432	-1.4981	0.00114772
ENSG00000170113	-1.5439	0.00115128
ENSG00000250361	1.6985	0.00115591
ENSG00000227751	-2.7752	0.00115651
ENSG00000181754	-1.4548	0.00116047
ENSG00000176371	-1.0123	0.00116231
ENSG00000101986	1.0169	0.00116409
ENSG00000143333	1.6181	0.00116473
ENSG00000133740	-1.4608	0.00117151
ENSG00000233762	-2.1184	0.00117389
ENSG00000273343	-2.9842	0.00117883
ENSG00000107679	-1.5628	0.00117975
ENSG00000268262	1.5019	0.00118607
ENSG00000280120	-1.2435	0.00118735
ENSG00000198860	-1.3331	0.00119014
ENSG00000235954	-1.0491	0.00119236
ENSG00000082512	-1.4314	0.00119281
ENSG00000184939	-1.1498	0.00119549
ENSG00000136068	-1.1144	0.0011983
ENSG00000272468	1.1654	0.00120007
ENSG00000267655	-2.9549	0.00120072
ENSG00000272398	1.2726	0.0012025
ENSG00000185842	1.7723	0.00120439
ENSG00000154310	-1.2081	0.00120447
ENSG00000131876	-1.0373	0.00120786
ENSG00000234389	1.9699	0.00120806
ENSG00000006607	-1.2189	0.00120956
ENSG00000117228	1.1836	0.00121191
ENSG00000228499	-4.4664	0.00121723
ENSG00000234608	-1.1441	0.00121742
ENSG00000116678	1.7856	0.0012197
ENSG00000233608	3.6454	0.00122327
ENSG00000269720	3.2965	0.00122671
ENSG00000130479	1.0464	0.00122735
ENSG00000169991	-1.1678	0.0012301
ENSG00000282826	-1.5539	0.00123441
ENSG00000211819	-4.8435	0.00123973
ENSG00000152465	-1.375	0.0012419
ENSG00000265401	2.1627	0.00124715
ENSG00000197283	-1.1414	0.0012486
ENSG00000105136	-1.3237	0.00126356
ENSG00000274717	2.1088	0.00126475
ENSG00000157152	1.1321	0.00126596
ENSG00000183134	-2.0777	0.0012724
ENSG00000261845	-6.0994	0.00127424
ENSG00000252139	-4.2518	0.00127639
ENSG00000214182	-1.7214	0.00127777
ENSG00000116691	1.1377	0.00128213
ENSG00000211829	-1.7699	0.00128507
ENSG00000172809	-1.0256	0.00128585
ENSG00000101096	-1.4124	0.00129012
ENSG00000185745	2.1264	0.0012916
ENSG00000070950	-1.3044	0.00129385
ENSG00000069702	-1.6904	0.00130351
ENSG00000248124	-1.414	0.00130623
ENSG00000279088	-1.2816	0.00130753
ENSG00000197077	-1.612	0.00130798
ENSG00000088827	3.1443	0.00131432
ENSG00000184860	-1.4742	0.00131465
ENSG00000110057	1.1075	0.00131667
ENSG00000162739	-1.2881	0.00132497
ENSG00000165526	-1.034	0.00132647
ENSG00000181450	-1.756	0.00132843
ENSG00000187800	1.1039	0.0013299
ENSG00000148795	1.2588	0.00133006
ENSG00000280128	-1.3502	0.00133027
ENSG00000171916	1.4105	0.00134048
ENSG00000274026	1.501	0.00134419
ENSG00000105609	1.361	0.00134514
ENSG00000205307	1.4952	0.00134641
ENSG00000165591	-1.4373	0.00135257
ENSG00000157150	7.8927	0.00135928
ENSG00000086189	-1.285	0.00136221
ENSG00000257151	-2.1907	0.00136322
ENSG00000233559	1.1289	0.00136419
ENSG00000100575	-1.0246	0.00136614
ENSG00000184492	2.4144	0.00136668
ENSG00000279394	1.8077	0.00136709
ENSG00000132563	2.5476	0.0013676
ENSG00000074696	-1.3999	0.0013752
ENSG00000277450	-2.9211	0.00137566
ENSG00000267283	1.6294	0.00137799
ENSG00000138378	-1.2698	0.0013793
ENSG00000239559	-3.5207	0.00138136
ENSG00000276449	-2.067	0.00138352
ENSG00000083099	-1.4559	0.00139517
ENSG00000267607	2.1853	0.0013953
ENSG00000225178	-1.7939	0.00140034
ENSG00000146070	-1.715	0.00140349
ENSG00000269469	-5.7305	0.00140368
ENSG00000061656	3.7718	0.00140861
ENSG00000204650	-1.3025	0.00141362
ENSG00000136111	-2.0538	0.00141516
ENSG00000137965	1.7723	0.00142004
ENSG00000248092	-1.232	0.00142099
ENSG00000147535	-1.222	0.00142313
ENSG00000164828	-1.1535	0.001424
ENSG00000273344	-1.0301	0.00142572
ENSG00000239265	4.4965	0.00142772
ENSG00000079691	-1.6634	0.00143187
ENSG00000101335	1.1404	0.00143422
ENSG00000108797	-1.4009	0.00143443
ENSG00000108821	2.9448	0.00144547
ENSG00000071539	1.3509	0.00146032
ENSG00000163092	1.8936	0.00146852
ENSG00000187902	2.453	0.00147053
ENSG00000248671	-1.7666	0.0014806
ENSG00000245937	-1.138	0.00148384
ENSG00000196296	1.5649	0.00148629
ENSG00000232852	1.2919	0.00148771
ENSG00000170485	-1.2666	0.00149032
ENSG00000196586	-1.7451	0.00150054
ENSG00000237248	-2.0545	0.00150208
ENSG00000171262	-1.345	0.00150675
ENSG00000161048	-1.3627	0.00150773
ENSG00000116984	-1.2964	0.00151488
ENSG00000225569	-2.2671	0.00151789
ENSG00000235437	-1.2573	0.00151928
ENSG00000105928	-1.8526	0.00152368
ENSG00000198406	-2.2261	0.00152589
ENSG00000235508	-2.7867	0.00152756
ENSG00000196867	-1.5804	0.00152953
ENSG00000180764	-3.0721	0.00153163
ENSG00000279529	-1.0129	0.00153354
ENSG00000174705	1.8301	0.00153655
ENSG00000144741	-1.0541	0.00155186
ENSG00000166963	1.0792	0.00155279
ENSG00000247774	-1.2934	0.00155398
ENSG00000168071	1.0619	0.00155522
ENSG00000267758	4.6545	0.00156247
ENSG00000204252	-1.4254	0.0015659
ENSG00000135414	-1.193	0.00156759
ENSG00000133216	1.6508	0.00156881
ENSG00000069275	-1.1053	0.00156925
ENSG00000137054	-1.0458	0.00157313
ENSG00000278897	-1.7482	0.00157344
ENSG00000182263	3.6021	0.00157516
ENSG00000213300	-1.5173	0.00158022
ENSG00000076706	1.9916	0.00158153
ENSG00000125148	2.0453	0.00158154
ENSG00000185340	1.4099	0.00158324
ENSG00000108474	-1.0275	0.00158359
ENSG00000025708	1.4703	0.00159169
ENSG00000166582	-1.2382	0.00160018
ENSG00000158321	-1.4782	0.00160446
ENSG00000244733	-2.0053	0.00160523
ENSG00000138758	-1.2254	0.0016087
ENSG00000102471	-1.8921	0.00161224
ENSG00000006327	1.1458	0.00162128
ENSG00000251595	-1.7792	0.00162202
ENSG00000109920	-1.0817	0.00162393
ENSG00000262999	1.2307	0.00162467
ENSG00000052126	-1.6161	0.00162917
ENSG00000180229	-1.9829	0.00162991
ENSG00000196693	-1.4063	0.001634
ENSG00000162415	-1.8863	0.00163607
ENSG00000163251	1.0485	0.00163866
ENSG00000119335	-1.0412	0.00165402
ENSG00000272226	-3.2286	0.00165584
ENSG00000167699	-1.098	0.00166256
ENSG00000104154	-1.6339	0.00166402
ENSG00000074966	-1.4829	0.00167078
ENSG00000213326	-4.061	0.0016781
ENSG00000115365	-1.4855	0.00167816
ENSG00000003436	1.3207	0.00167987
ENSG00000177494	-1.7923	0.00168423
ENSG00000122861	1.4836	0.00168752
ENSG00000204424	1.1435	0.00169134
ENSG00000111752	-1.1795	0.001692
ENSG00000125910	1.3426	0.00169681
ENSG00000076321	-1.252	0.00170906
ENSG00000145592	-1.4746	0.00171089
ENSG00000166949	-1.2207	0.00171609
ENSG00000262152	1.2516	0.00171787
ENSG00000121989	-1.5851	0.0017224
ENSG00000244716	-2.657	0.00172531
ENSG00000274292	-1.5669	0.00173193
ENSG00000184661	1.2576	0.00173269
ENSG00000181915	-1.135	0.00173421
ENSG00000131127	-1.2435	0.00173457
ENSG00000171791	-1.3569	0.00173948
ENSG00000135469	-1.0813	0.00174032
ENSG00000211792	-1.7365	0.00174198
ENSG00000282651	3.749	0.0017429
ENSG00000151364	4.7782	0.00175143
ENSG00000179750	1.0727	0.00175349
ENSG00000228168	-1.8407	0.00175609
ENSG00000224032	-1.2298	0.00175719
ENSG00000165929	-1.8277	0.00176147
ENSG00000110318	-1.4007	0.0017633
ENSG00000166704	-1.3533	0.00177199
ENSG00000239887	1.5442	0.0017772
ENSG00000029534	1.1156	0.00177973
ENSG00000163389	-1.2669	0.0017807
ENSG00000206052	-2.0721	0.00178163
ENSG00000255769	-1.7999	0.00179052
ENSG00000197296	-1.1281	0.00179461
ENSG00000233406	-2.5102	0.00179522
ENSG00000279026	-1.7447	0.00180046
ENSG00000128596	-1.5525	0.00180449
ENSG00000230043	-2.2344	0.0018052
ENSG00000276571	-3.5584	0.00181655
ENSG00000112486	-1.6087	0.0018169
ENSG00000223697	2.145	0.00182119
ENSG00000168661	-1.8765	0.00182969
ENSG00000206149	-1.3702	0.00183074
ENSG00000230606	-1.3976	0.00183119
ENSG00000254887	-1.5406	0.00183838
ENSG00000116791	-1.5933	0.0018427
ENSG00000231104	-4.8915	0.00186049
ENSG00000259673	-1.6909	0.00187032
ENSG00000268750	-3.048	0.00187187
ENSG00000196670	-1.4815	0.00187269
ENSG00000273706	4.0588	0.00187584
ENSG00000282416	1.3618	0.00188912
ENSG00000135423	-1.7613	0.00189347
ENSG00000135905	-1.263	0.00190999
ENSG00000108298	-1.0524	0.00191048
ENSG00000243007	-3.8023	0.00192601
ENSG00000231500	-1.4086	0.00192842
ENSG00000117322	-1.6026	0.00193157
ENSG00000257433	1.2355	0.00193595
ENSG00000156113	2.5881	0.00193646
ENSG00000185875	-1.5724	0.00195982
ENSG00000177599	-1.6157	0.00196213
ENSG00000196177	-1.5286	0.00196761
ENSG00000121897	-1.1941	0.00197158
ENSG00000126016	-1.6773	0.00199083
ENSG00000243055	1.4267	0.00201054
ENSG00000128918	2.034	0.00204374
ENSG00000130768	1.2891	0.00204494
ENSG00000182902	1.6659	0.00204676
ENSG00000228261	1.3065	0.00204826
ENSG00000183495	-1.0502	0.00205684
ENSG00000166260	-1.1242	0.002059
ENSG00000135740	-1.2283	0.00206881
ENSG00000120458	-1.4529	0.00206951
ENSG00000279753	1.2394	0.00207746
ENSG00000110693	1.6924	0.00207901
ENSG00000225200	-3.8351	0.00208035
ENSG00000224023	-2.0229	0.00208548
ENSG00000165209	-1.233	0.00208664
ENSG00000243566	2.3288	0.00210911
ENSG00000266389	1.5451	0.00211016
ENSG00000150593	-1.0638	0.00211044
ENSG00000165410	-1.4717	0.00211488
ENSG00000256249	-2.8717	0.00212251
ENSG00000078596	-1.3727	0.00212564
ENSG00000274553	2.5739	0.00212635
ENSG00000258559	-1.2087	0.00212948
ENSG00000244021	-3.2099	0.00213345
ENSG00000144218	-1.6682	0.00213727
ENSG00000118922	-1.6818	0.00213812
ENSG00000236679	4.03	0.0021564
ENSG00000130433	-2.4458	0.00215999
ENSG00000236901	-1.4574	0.00216129
ENSG00000010219	-1.2906	0.0021617
ENSG00000143748	-1.0184	0.00216678
ENSG00000101842	-1.537	0.00216924
ENSG00000102409	-1.2272	0.00217013
ENSG00000115875	-1.1665	0.00217105
ENSG00000152495	-1.706	0.00217503
ENSG00000154229	-1.1378	0.00218028
ENSG00000113263	-1.4564	0.00218612
ENSG00000203865	-1.937	0.00218976
ENSG00000231087	2.1337	0.00219437
ENSG00000180376	-1.4511	0.00219464
ENSG00000232940	-1.4457	0.00219485
ENSG00000169508	-1.6762	0.00219746
ENSG00000035499	1.4606	0.00220518
ENSG00000227218	-1.8181	0.00220651
ENSG00000245534	-2.6327	0.00220759
ENSG00000175414	-1.3472	0.00221058
ENSG00000126251	2.5541	0.00221172
ENSG00000227678	-1.9468	0.00222407
ENSG00000234571	1.4174	0.00222728
ENSG00000213071	-1.6556	0.00222779
ENSG00000167608	1.6542	0.00222997
ENSG00000248180	1.8324	0.00223032
ENSG00000167785	-1.4853	0.00223273
ENSG00000164024	-1.0453	0.00224075
ENSG00000235081	1.9842	0.00225088
ENSG00000278467	-3.7842	0.00225307
ENSG00000274376	-2.261	0.00226792
ENSG00000185418	-1.2921	0.00229189
ENSG00000152404	-1.3063	0.00229519
ENSG00000197361	-1.8629	0.00229914
ENSG00000272282	-1.6348	0.00230087
ENSG00000197050	-1.5431	0.00230534
ENSG00000268912	-1.9415	0.00231354
ENSG00000175832	5.3908	0.00232839
ENSG00000245970	-1.5674	0.00233917
ENSG00000134809	1.0779	0.00234262
ENSG00000142025	1.6963	0.00234347
ENSG00000167419	2.6123	0.00234931
ENSG00000167842	-1.1993	0.00235852
ENSG00000277218	-2.6303	0.00236294
ENSG00000106524	-1.2638	0.00236431
ENSG00000241511	-3.9651	0.00238007
ENSG00000243225	4.0179	0.00239062
ENSG00000119866	-1.1833	0.00239559
ENSG00000149531	-1.5104	0.00239565
ENSG00000094880	-1.2267	0.00240734
ENSG00000100979	1.2299	0.00240771
ENSG00000262721	-3.7106	0.00240874
ENSG00000145687	-1.075	0.0024103
ENSG00000250644	2.8116	0.00241191
ENSG00000066294	-1.1414	0.00242634
ENSG00000197301	2.4223	0.00242841
ENSG00000161905	-2.8686	0.00242928
ENSG00000269893	-1.7326	0.00243068
ENSG00000164692	3.4164	0.00243135
ENSG00000211821	-2.5127	0.00243829
ENSG00000197776	-2.0772	0.00244461
ENSG00000103351	-1.1101	0.00245472
ENSG00000113456	-1.2284	0.00246573
ENSG00000216657	-4.522	0.00246987
ENSG00000245080	2.1542	0.00247192
ENSG00000272583	-2.4065	0.00247541
ENSG00000211724	-1.465	0.00248422
ENSG00000107957	-1.0809	0.00249823
ENSG00000121900	4.2814	0.00250135
ENSG00000076555	-1.0363	0.0025059
ENSG00000261556	-1.2406	0.00250774
ENSG00000128536	-2.0158	0.0025088
ENSG00000271109	-1.5711	0.00252007
ENSG00000257027	-1.3645	0.00252794
ENSG00000157368	-2.3613	0.00252963
ENSG00000197937	-1.4115	0.00253913
ENSG00000135108	-1.0194	0.00254144
ENSG00000237438	-1.435	0.00256721
ENSG00000234743	-3.3248	0.00257503
ENSG00000275131	-1.6934	0.0025813
ENSG00000152133	-1.511	0.0026038
ENSG00000276115	-1.2624	0.00261317
ENSG00000114503	-1.0618	0.00261575
ENSG00000174373	-1.4615	0.00262088
ENSG00000167513	2.0049	0.00262614
ENSG00000137474	1.2331	0.00262646
ENSG00000180667	1.1879	0.00262724
ENSG00000106366	1.1599	0.00262803
ENSG00000154269	-2.0871	0.00263118
ENSG00000140859	1.0035	0.0026472
ENSG00000177989	1.3562	0.0026551
ENSG00000244242	1.3665	0.00265513
ENSG00000278771	1.478	0.00267792
ENSG00000051128	1.0022	0.00269185
ENSG00000111728	-1.7982	0.00269519
ENSG00000157869	-1.2996	0.00271167
ENSG00000137168	-1.2701	0.00271613
ENSG00000259212	-2.337	0.00272465
ENSG00000240616	-2.0698	0.00272639
ENSG00000166441	-1.1146	0.00273444
ENSG00000184792	1.1728	0.00274286
ENSG00000197302	-1.3083	0.00274601
ENSG00000106976	1.3037	0.00274903
ENSG00000204623	-1.4969	0.00275236
ENSG00000103723	1.2009	0.00275417
ENSG00000101445	-1.1554	0.00275588
ENSG00000220472	-2.5063	0.00275808
ENSG00000197498	-1.3291	0.00276988
ENSG00000234771	-1.0637	0.00277689
ENSG00000171101	-1.393	0.00278141
ENSG00000161298	-1.4508	0.00278267
ENSG00000147231	-1.7418	0.00278878
ENSG00000255561	-1.3058	0.0027896
ENSG00000240003	6.9726	0.00279441
ENSG00000259436	-1.285	0.00281735
ENSG00000164815	-1.0831	0.00281841
ENSG00000117090	-1.2587	0.00282105
ENSG00000197381	-1.1347	0.00282166
ENSG00000164402	-1.2563	0.00282958
ENSG00000139726	-1.1608	0.00284464
ENSG00000213714	1.0393	0.00285184
ENSG00000189227	-1.1428	0.00285704
ENSG00000119699	-1.2614	0.00285707
ENSG00000259591	-5.4228	0.00288012
ENSG00000198934	-1.4041	0.00288983
ENSG00000184106	1.2155	0.00289031
ENSG00000122490	1.0727	0.0028957
ENSG00000266947	-1.3692	0.00290243
ENSG00000156976	-1.2814	0.0029126
ENSG00000183691	-2.1846	0.00292046
ENSG00000211721	-1.9879	0.00292716
ENSG00000236088	-1.3528	0.00294774
ENSG00000139537	-1.2866	0.00296091
ENSG00000230897	-4.0699	0.00297335
ENSG00000135976	-1.5027	0.00298278
ENSG00000170634	-1.2204	0.00298866
ENSG00000211451	-1.6267	0.00299539
ENSG00000259976	-1.5729	0.0029988
ENSG00000235772	-3.4904	0.00300179
ENSG00000154025	-1.4789	0.00300626
ENSG00000182712	-1.0301	0.00300874
ENSG00000163001	-1.4181	0.0030208
ENSG00000164338	-1.4415	0.00302222
ENSG00000261528	-4.2097	0.00302973
ENSG00000224078	-1.3794	0.00302979
ENSG00000279622	3.6252	0.00303938
ENSG00000141040	-1.32	0.00305154
ENSG00000107890	-1.6857	0.0030516
ENSG00000204934	-1.6792	0.00305233
ENSG00000259513	-5.7249	0.00305655
ENSG00000253522	-2.2069	0.00306308
ENSG00000067113	-1.5317	0.00306599
ENSG00000274213	2.0599	0.00307156
ENSG00000174652	-1.0562	0.00307299
ENSG00000156299	-1.265	0.00307912
ENSG00000167635	-1.4902	0.00307949
ENSG00000122188	-1.3089	0.00308363
ENSG00000085563	-1.6187	0.00308759
ENSG00000157343	1.1517	0.00310025
ENSG00000110492	1.5173	0.0031086
ENSG00000178685	1.3324	0.00311529
ENSG00000116990	-1.0647	0.00312566
ENSG00000171817	-1.7437	0.00312785
ENSG00000279059	-1.3845	0.00313241
ENSG00000151413	-1.3952	0.00313387
ENSG00000198270	-1.0902	0.00313501
ENSG00000272491	2.0434	0.00314143
ENSG00000278627	-1.838	0.00314365
ENSG00000042980	-1.3555	0.00314552
ENSG00000160446	1.0708	0.00314954
ENSG00000281852	-1.4828	0.00315491
ENSG00000183150	-1.4174	0.00317821
ENSG00000135040	-1.1386	0.00317905
ENSG00000282051	1.1948	0.00318052
ENSG00000160062	1.8718	0.00318168
ENSG00000269897	-1.6638	0.00318431
ENSG00000188060	1.6494	0.0031853
ENSG00000272914	1.1302	0.00318672
ENSG00000158578	1.1508	0.00318977
ENSG00000152760	2.0741	0.00319107
ENSG00000164330	-1.7136	0.00319572
ENSG00000233974	-1.8772	0.00319589
ENSG00000212769	-3.4906	0.00320118
ENSG00000240204	-2.0888	0.00321389
ENSG00000146670	1.1711	0.00321453
ENSG00000185808	-1.2012	0.00321611
ENSG00000120915	-1.3523	0.00323248
ENSG00000170899	-1.7904	0.00323646
ENSG00000137274	-1.1023	0.00325676
ENSG00000143153	-1.522	0.00326542
ENSG00000280213	1.1682	0.00327397
ENSG00000011105	1.1832	0.00328422
ENSG00000103319	-1.0365	0.00330282
ENSG00000225423	-2.0106	0.00330592
ENSG00000241560	-3.299	0.00331087
ENSG00000263883	1.3288	0.0033155
ENSG00000231528	1.6303	0.00331555
ENSG00000245498	-1.4106	0.00331933
ENSG00000107771	-1.1966	0.00332057
ENSG00000273084	1.6175	0.00332723
ENSG00000124593	1.1334	0.00332887
ENSG00000197847	1.3675	0.00333076
ENSG00000126709	1.9141	0.00333582
ENSG00000133460	-1.1272	0.00334776
ENSG00000184867	-1.4616	0.00335232
ENSG00000165272	-1.1481	0.00337902
ENSG00000239605	1.9174	0.00338043
ENSG00000167106	-1.2872	0.00338212
ENSG00000173372	1.4219	0.00338472
ENSG00000165138	-1.1854	0.00339245
ENSG00000231102	-2.8926	0.00339556
ENSG00000024526	1.8546	0.00339694
ENSG00000078114	-3.0628	0.00340148
ENSG00000270392	-1.8606	0.00340514
ENSG00000188846	-1.0272	0.00341098
ENSG00000225300	-2.1702	0.00341251
ENSG00000244071	2.1763	0.00342069
ENSG00000152582	-1.7525	0.00342364
ENSG00000170854	-1.3011	0.00344089
ENSG00000101188	1.1982	0.00344321
ENSG00000184985	2.618	0.00344373
ENSG00000184979	2.4965	0.00345288
ENSG00000140284	1.0318	0.00345455
ENSG00000121417	-1.0539	0.00346283
ENSG00000240531	1.196	0.00346916
ENSG00000124942	-1.3085	0.003475
ENSG00000232915	2.1261	0.00347525
ENSG00000277149	-1.605	0.00347533
ENSG00000066697	-1.0326	0.00348774
ENSG00000266338	-1.0567	0.00349279
ENSG00000115423	-1.9087	0.0034956
ENSG00000117399	1.1954	0.00349627
ENSG00000155158	-1.3882	0.00349894
ENSG00000184100	-2.4285	0.0035079
ENSG00000256518	4.2975	0.0035138
ENSG00000263956	-1.1193	0.00351618
ENSG00000167220	-1.16	0.00352385
ENSG00000166689	-1.4131	0.00352603
ENSG00000181894	-1.1621	0.00352635
ENSG00000135245	-1.2388	0.00352717
ENSG00000196912	-1.3379	0.00353023
ENSG00000123342	1.322	0.00353132
ENSG00000174197	-1.1765	0.00353974
ENSG00000172296	-2.1439	0.00355391
ENSG00000239775	1.5535	0.0035611
ENSG00000211784	-1.7159	0.00357273
ENSG00000210107	-3.4042	0.0035846
ENSG00000123545	-1.3664	0.00359787
ENSG00000219470	-2.7228	0.00360745
ENSG00000213648	1.0404	0.0036154
ENSG00000131849	-1.4759	0.00362027
ENSG00000255641	-2.3366	0.00362723
ENSG00000166770	-1.8131	0.003634
ENSG00000236423	1.4472	0.00363719
ENSG00000210144	-2.896	0.00363975
ENSG00000224356	-2.063	0.00364021
ENSG00000179967	1.3926	0.00364134
ENSG00000136153	-1.1482	0.00367326
ENSG00000154529	1.8619	0.00367586
ENSG00000224578	-1.0948	0.00367913
ENSG00000249459	-1.5859	0.00369643
ENSG00000189419	2.1374	0.00370342
ENSG00000236409	1.0303	0.00371599
ENSG00000198883	-2.1278	0.00371681
ENSG00000226179	-1.4915	0.00372239
ENSG00000136929	1.229	0.00372276
ENSG00000100234	3.2984	0.0037329
ENSG00000158488	-2.3998	0.00374509
ENSG00000196937	-1.341	0.00374861
ENSG00000211778	-1.8522	0.00374874
ENSG00000242861	-1.516	0.00376104
ENSG00000213931	2.1711	0.00376792
ENSG00000254017	1.5399	0.00377241
ENSG00000171094	3.1922	0.00378806
ENSG00000266950	-5.5231	0.00379079
ENSG00000177685	1.5104	0.00380565
ENSG00000264522	-1.1734	0.0038068
ENSG00000180257	-1.6659	0.00382778
ENSG00000138778	1.0543	0.00382976
ENSG00000248936	1.0641	0.00384092
ENSG00000130349	-1.3555	0.00384296
ENSG00000092067	1.567	0.00385446
ENSG00000174206	-1.185	0.00386753
ENSG00000120686	-1.4546	0.00387384
ENSG00000222328	-2.6538	0.00387939
ENSG00000170989	-1.3382	0.00388963
ENSG00000272990	-2.227	0.00389349
ENSG00000162976	-1.1377	0.0039001
ENSG00000119514	-1.2294	0.00390314
ENSG00000183914	2.453	0.00391483
ENSG00000075275	-1.2752	0.00391728
ENSG00000166402	-2.0913	0.00391823
ENSG00000225783	-1.2211	0.00391941
ENSG00000164483	-1.444	0.00391956
ENSG00000099810	-1.0937	0.00392416
ENSG00000170846	-1.1194	0.00392779
ENSG00000156239	-1.5085	0.00393747
ENSG00000156469	-1.3341	0.00393749
ENSG00000272541	-3.2849	0.00395678
ENSG00000273272	1.1159	0.00395763
ENSG00000211694	-1.7528	0.00396006
ENSG00000111785	-1.1715	0.00396198
ENSG00000249763	-6.1453	0.00396455
ENSG00000121895	-1.2728	0.0039659
ENSG00000232818	1.0703	0.0039851
ENSG00000027001	-1.1914	0.00399018
ENSG00000233994	-3.7591	0.00400309
ENSG00000204396	1.3596	0.00400325
ENSG00000130635	-2.4691	0.00401257
ENSG00000227063	-5.7067	0.00402162
ENSG00000261312	-2.4286	0.00402576
ENSG00000205867	-4.1052	0.00403523
ENSG00000280153	-1.3242	0.00404129
ENSG00000213253	-2.8951	0.00404499
ENSG00000088179	-1.3877	0.00405551
ENSG00000276097	-2.609	0.00406049
ENSG00000176890	1.1259	0.00407229
ENSG00000183963	1.1147	0.00407739
ENSG00000224034	-2.5727	0.00408101
ENSG00000051523	1.0356	0.0041102
ENSG00000244720	-2.7821	0.00411479
ENSG00000188266	-2.0199	0.00411602
ENSG00000243156	-1.3198	0.00411634
ENSG00000260261	-1.5842	0.00413268
ENSG00000240905	3.3472	0.00413546
ENSG00000164120	1.2541	0.00413622
ENSG00000276291	-1.2684	0.00414713
ENSG00000163564	-1.426	0.00416587
ENSG00000167380	-1.2698	0.00417365
ENSG00000161405	-1.2164	0.00419095
ENSG00000157064	2.2123	0.0042033
ENSG00000185716	-1.3434	0.00420819
ENSG00000167900	1.5763	0.00421117
ENSG00000130600	1.1882	0.00421891
ENSG00000150907	-1.2126	0.00422158
ENSG00000053702	-1.2284	0.00422225
ENSG00000260711	-1.4447	0.00422227
ENSG00000211706	-1.6063	0.00422597
ENSG00000248873	-4.7127	0.0042352
ENSG00000185641	-2.0802	0.00425069
ENSG00000158792	1.2146	0.00425328
ENSG00000166856	-3.098	0.00425835
ENSG00000103490	1.1022	0.00425897
ENSG00000099866	1.2181	0.00426998
ENSG00000172175	-1.1955	0.0042728
ENSG00000152219	-1.4853	0.00427642
ENSG00000268205	-1.0171	0.00427914
ENSG00000106772	1.0021	0.00428782
ENSG00000110237	1.4793	0.00428966
ENSG00000270617	-5.2345	0.00431473
ENSG00000261824	-1.3252	0.00432649
ENSG00000240303	-1.1599	0.00433324
ENSG00000215424	-1.2574	0.00433347
ENSG00000101695	-1.0882	0.0043348
ENSG00000261158	2.5039	0.00434199
ENSG00000143184	-1.7772	0.00434421
ENSG00000110628	1.176	0.00435968
ENSG00000234338	-2.1466	0.00436
ENSG00000124596	-1.1251	0.00436003
ENSG00000163808	1.1827	0.00437117
ENSG00000259366	-2.3585	0.00437123
ENSG00000179841	-1.6632	0.00440667
ENSG00000130023	-1.058	0.00441092
ENSG00000120805	-1.2528	0.00442293
ENSG00000185442	1.2255	0.00442469
ENSG00000271454	7.3032	0.00446029
ENSG00000125703	-1.4231	0.00446302
ENSG00000125485	-1.1314	0.00448528
ENSG00000086712	-1.3414	0.00449968
ENSG00000249592	-1.5221	0.00451211
ENSG00000215712	-1.0994	0.0045182
ENSG00000215347	-1.2857	0.00452681
ENSG00000123600	-1.0992	0.00453551
ENSG00000138050	-1.5023	0.00453739
ENSG00000166250	2.2913	0.00454621
ENSG00000149308	-1.2922	0.00454692
ENSG00000165917	1.7821	0.00455204
ENSG00000226945	-2.2837	0.00457282
ENSG00000112782	-1.5401	0.00457353
ENSG00000197016	-1.8052	0.00460415
ENSG00000107672	-1.0835	0.00460706
ENSG00000235007	-3.8578	0.00460975
ENSG00000186615	-1.631	0.00461571
ENSG00000088538	-2.0102	0.00462833
ENSG00000033867	-1.6247	0.0046284
ENSG00000107485	-1.2627	0.0046333
ENSG00000183308	1.4467	0.00464313
ENSG00000050438	-1.2683	0.00464411
ENSG00000232487	-5	0.00464465
ENSG00000281103	-1.238	0.00464605
ENSG00000174444	-1.1129	0.0046488
ENSG00000164300	-1.0254	0.00465597
ENSG00000159625	1.4848	0.00470003
ENSG00000226049	-2.8056	0.00470013
ENSG00000278868	-3.5255	0.00470836
ENSG00000259326	-2.3329	0.00470984
ENSG00000005469	-1.3363	0.00472573
ENSG00000270605	-1.1708	0.0047284
ENSG00000279942	-1.7872	0.00475379
ENSG00000268027	-1.7124	0.00475996
ENSG00000257303	-2.9546	0.00476078
ENSG00000234420	-1.2762	0.0047627
ENSG00000278768	-1.3007	0.00476336
ENSG00000253341	-2.1641	0.00476866
ENSG00000122406	-1.4084	0.00476929
ENSG00000239201	-2.788	0.0047763
ENSG00000204789	-2.4798	0.00478333
ENSG00000174842	-1.5353	0.00480294
ENSG00000174500	-1.4114	0.0048381
ENSG00000162545	-1.3139	0.00483908
ENSG00000066933	-1.1168	0.00484425
ENSG00000158163	2.4628	0.00484541
ENSG00000165795	-1.2306	0.00485099
ENSG00000069535	2.0088	0.00485924
ENSG00000121236	1.2439	0.00486376
ENSG00000277349	2.1948	0.00487748
ENSG00000187676	-1.2176	0.00488699
ENSG00000139835	1.0947	0.00489206
ENSG00000272606	-1.9076	0.00490149
ENSG00000211750	-1.5118	0.00490715
ENSG00000131437	-1.3977	0.00491342
ENSG00000175886	-2.416	0.0049213
ENSG00000223552	2.0837	0.00492747
ENSG00000232021	-2.3154	0.00495056
ENSG00000165757	2.8263	0.00496647
ENSG00000245105	-2.1459	0.0049763
ENSG00000165891	2.169	0.00497793
ENSG00000169442	-1.5753	0.00498225
ENSG00000187240	-1.6582	0.00500484
ENSG00000186104	-1.1181	0.00501071
ENSG00000188672	2.0722	0.00503414
ENSG00000237984	-1.9125	0.00504034
ENSG00000245869	-2.3138	0.00504286
ENSG00000163617	-1.2766	0.00504398
ENSG00000148848	-1.4207	0.00507082
ENSG00000132530	1.3915	0.00507785
ENSG00000148690	-1.3062	0.00508012
ENSG00000124532	-1.1264	0.00508096
ENSG00000141293	-1.2493	0.00509552
ENSG00000158764	2.0695	0.00509986
ENSG00000266077	-2.5379	0.00511219
ENSG00000211794	-1.6925	0.00512412
ENSG00000143515	-1.0729	0.00512443
ENSG00000186272	-1.4192	0.00513178
ENSG00000212864	1.428	0.00513651
ENSG00000266970	3.0158	0.00516066
ENSG00000154174	-1.1375	0.00516657
ENSG00000211662	1.6492	0.00517146
ENSG00000237499	-1.2073	0.00518111
ENSG00000127989	-1.5426	0.00518769
ENSG00000236535	1.6748	0.0051927
ENSG00000139737	-1.1572	0.00519434
ENSG00000275638	-2.6774	0.00520968
ENSG00000204116	-1.6319	0.00521133
ENSG00000174628	-2.2158	0.00522468
ENSG00000173726	-1.0606	0.00523517
ENSG00000243829	-2.898	0.00524282
ENSG00000220008	1.3353	0.00524336
ENSG00000145349	-1.4344	0.00525868
ENSG00000160963	-2.3447	0.00527108
ENSG00000137869	3.9928	0.00527494
ENSG00000273975	2.0699	0.00527985
ENSG00000172116	-1.3052	0.00528778
ENSG00000122224	-1.1791	0.00528847
ENSG00000124181	-1.153	0.00528936
ENSG00000117262	-1.1327	0.00532642
ENSG00000135960	-1.5931	0.00533723
ENSG00000279981	-1.8215	0.00534364
ENSG00000142207	-1.0334	0.0053467
ENSG00000147044	-1.0496	0.00536436
ENSG00000269086	-1.5493	0.00536896
ENSG00000130348	-1.0173	0.00539078
ENSG00000204524	-1.2656	0.00539455
ENSG00000132832	-1.5094	0.00539487
ENSG00000089335	-1.61	0.00539625
ENSG00000233170	-3.3854	0.00539907
ENSG00000273590	-1.3287	0.00540975
ENSG00000188175	1.488	0.00543271
ENSG00000129244	1.1853	0.00543312
ENSG00000067533	-1.3512	0.00543759
ENSG00000211786	-1.4666	0.00545079
ENSG00000211817	-1.8191	0.00545159
ENSG00000176593	-1.2619	0.00547287
ENSG00000150687	-1.4169	0.00548521
ENSG00000184260	1.5134	0.00548998
ENSG00000266923	-2.6283	0.00549321
ENSG00000175048	-1.2059	0.00552183
ENSG00000242960	2.2162	0.00552362
ENSG00000140534	1.0892	0.00552446
ENSG00000164022	-1.2262	0.00555375
ENSG00000272779	-1.3095	0.00555636
ENSG00000228278	1.4888	0.00556205
ENSG00000213891	1.6214	0.0055639
ENSG00000116157	-1.3402	0.0055661
ENSG00000169704	1.1163	0.00557013
ENSG00000151332	-1.4164	0.00558113
ENSG00000120093	-1.3928	0.00561281
ENSG00000172940	2.4675	0.00561801
ENSG00000278384	-2.3161	0.00561977
ENSG00000146955	1.3855	0.00563743
ENSG00000111906	-1.1448	0.00565444
ENSG00000234176	-5.7395	0.00566019
ENSG00000198040	-1.2893	0.00566085
ENSG00000242073	-3.3443	0.00567789
ENSG00000164045	1.0954	0.00568709
ENSG00000254872	5.8572	0.00570105
ENSG00000182795	1.0321	0.0057034
ENSG00000231062	-2.5713	0.00571014
ENSG00000076864	2.0897	0.00571709
ENSG00000147121	-1.1857	0.00574683
ENSG00000198440	-1.2552	0.00574865
ENSG00000070882	-1.1942	0.00574895
ENSG00000282393	-1.9559	0.00575763
ENSG00000138443	-1.0546	0.00576314
ENSG00000167601	2.6978	0.00577397
ENSG00000277941	-4.1517	0.00577507
ENSG00000259703	2.9758	0.00577561
ENSG00000132623	-1.3417	0.00578057
ENSG00000196911	-1.6055	0.00578231
ENSG00000162623	-1.5691	0.00579086
ENSG00000183666	-1.1061	0.00584476
ENSG00000204653	-1.9946	0.00584933
ENSG00000137513	-1.0611	0.00586023
ENSG00000104899	1.9419	0.00586575
ENSG00000243695	1.3255	0.00586639
ENSG00000197978	-1.4596	0.00586874
ENSG00000168301	-1.167	0.00586889
ENSG00000205517	1.2266	0.00590025
ENSG00000171611	1.235	0.00590767
ENSG00000116396	-1.2082	0.00591039
ENSG00000204872	1.676	0.00591152
ENSG00000214110	-2.4715	0.0059143
ENSG00000145882	-1.0078	0.00592169
ENSG00000255182	-1.6912	0.00592187
ENSG00000264924	-2.1229	0.00593134
ENSG00000183918	-1.7638	0.00594011
ENSG00000222047	4.2919	0.00595097
ENSG00000187187	-1.2685	0.0059745
ENSG00000078098	4.2384	0.0059753
ENSG00000163508	-1.35	0.00598428
ENSG00000269877	1.6161	0.00599034
ENSG00000226772	3.6887	0.00599881
ENSG00000148019	-1.1835	0.00601558
ENSG00000273824	-1.3713	0.00604426
ENSG00000211801	-1.5397	0.00604446
ENSG00000127589	-3.3198	0.00604877
ENSG00000180822	-1.0283	0.00606922
ENSG00000254793	-2.532	0.00607193
ENSG00000108479	1.0017	0.00607586
ENSG00000145247	-1.3165	0.0060764
ENSG00000258768	-1.773	0.00608054
ENSG00000197635	-1.3698	0.00609764
[truncated: 1,735 more rows]
