# Supplementary material for: Bioinformatics and system biology approach to discover the common pathogenetic processes between COVID-19 and chronic hepatitis B
Source: PLoS One. 2025 May 23;20(5):e0323708. doi: 10.1371/journal.pone.0323708 (PMC12101853; doi:10.1371/journal.pone.0323708)
Supplement: S3 Table — (XLSX) [file pone.0323708.s003.xlsx]

## Sheet: Supplementary Table 3
RNF125
TSPAN13
LINC00663
MDN1
NR1D2
PGRMC2
POLR1E
EOMES
CCR7
C1QB
E2F7
CMPK2
TMEM243
BTBD19
ENPP5
HLA-DPB1
ARHGEF3
TEAD2
HEG1
SLC24A3
FLOT2
ZNF275
PYHIN1
JUP
TIMP1
COX10-AS1
E2F8
GRHL2
SECTM1
RHOG
TNIK
MYL9
CENPE
MYBL1
CRTAM
SLC38A1
SH2D1A
SIAH2
FBXO32
SGK1
MCAM
TCIRG1
HHLA3
NAP1L3
CD3D
STAMBPL1
LY6E
CTSD
C1QC
PRKCQ
SCD5
KLRB1
THEMIS
STAT4
MORC4
CKAP4
CST7
GPR171
FBLN5
OXCT1
TMEM204
CD24
POR
APOBEC3B
MX2
KIF20A
ANK2
GRINA
OAS3
COL1A2
RGMB
VSIG10L
SIRPG
METTL7B
MS4A1
HMMR
FAM60A
BCL11B
ECM1
LBH
CD52
PDGFD
CDKN1A
GZMK
TRAC
LEPR
FCGR1B
GZMA
ANKRD22
GPR18
TYMS
ITM2A
RASGRP1
OAS2
TPX2
ZFPM2
CDK1
DKK3
TOX
CD2
ITK
PLTP
CD8A
EGFR
XPNPEP2
EPCAM
